# Supplementary material for: Integrative analysis of transcriptome and miRNAome reveals molecular mechanisms regulating pericarp thickness in sweet corn during kernel development
Source: Front Plant Sci. 2022 Jul 25;13:945379. doi: 10.3389/fpls.2022.945379 (PMC9361504; doi:10.3389/fpls.2022.945379)
Supplement: Supplementary file 1 [file Data_Sheet_1.xlsx]

## Sheet: Table S1 
Table S1. Target genes prediction for DEMIs
#miRNA	Target
novel_miR_1	Zm00001d031909	Zm00001d032636	Zm00001d021242	Zm00001d035048	Zm00001d039066	Zm00001d031282	Zm00001d047054	Zm00001d048246	Zm00001d042091	Zm00001d010435	Zm00001d030310	Zm00001d041603	Zm00001d043182	Zm00001d003835
novel_miR_10	Zm00001d021580	Zm00001d033303
novel_miR_102	Zm00001d039952	Zm00001d013343	Zm00001d037073	Zm00001d042973	Zm00001d005607	Zm00001d025324	Zm00001d035285	Zm00001d010564	Zm00001d044743	Zm00001d045091	Zm00001d022486	Zm00001d053585	Zm00001d054012	Zm00001d006357	Zm00001d017361	Zm00001d000412	Zm00001d014341	Zm00001d045179	Zm00001d004552	Zm00001d009936	Zm00001d044263	Zm00001d035950	Zm00001d049462	Zm00001d027436	Zm00001d010401	Zm00001d023640	Zm00001d045436	Zm00001d028348	Zm00001d031159	Zm00001d051375	Zm00001d013899	Zm00001d015414	Zm00001d003980	Zm00001d021820	Zm00001d039140	Zm00001d000189	Zm00001d038891	Zm00001d029645	Zm00001d002175	Zm00001d032148	Zm00001d028227	Zm00001d033554	Zm00001d053769	Zm00001d009687	Zm00001d017215	Zm00001d033405	Zm00001d017696	Zm00001d013040	Zm00001d041319
novel_miR_103	Zm00001d039952	Zm00001d013343	Zm00001d037073	Zm00001d042973	Zm00001d005607	Zm00001d025324	Zm00001d035285	Zm00001d010564	Zm00001d044743	Zm00001d045091	Zm00001d022486	Zm00001d053585	Zm00001d054012	Zm00001d006357	Zm00001d017361	Zm00001d000412	Zm00001d014341	Zm00001d045179	Zm00001d004552	Zm00001d009936	Zm00001d044263	Zm00001d035950	Zm00001d049462	Zm00001d027436	Zm00001d010401	Zm00001d023640	Zm00001d045436	Zm00001d028348	Zm00001d031159	Zm00001d051375	Zm00001d013899	Zm00001d015414	Zm00001d003980	Zm00001d021820	Zm00001d039140	Zm00001d000189	Zm00001d038891	Zm00001d029645	Zm00001d002175	Zm00001d032148	Zm00001d028227	Zm00001d033554	Zm00001d053769	Zm00001d009687	Zm00001d017215	Zm00001d033405	Zm00001d017696	Zm00001d013040	Zm00001d041319
novel_miR_105	Zm00001d022201	Zm00001d005252	Zm00001d045603	Zm00001d034608	Zm00001d034252	Zm00001d011985	Zm00001d032970	Zm00001d039660	Zm00001d003291	Zm00001d017284	Zm00001d054013	Zm00001d014040	Zm00001d007577	Zm00001d045967	Zm00001d032380	Zm00001d010803	Zm00001d034406	Zm00001d013496	Zm00001d014079	Zm00001d046170	Zm00001d027399	Zm00001d047526	Zm00001d033288	Zm00001d020416	Zm00001d040036	Zm00001d007843	Zm00001d038896	Zm00001d029567	Zm00001d042305	Zm00001d018864	Zm00001d025513	Zm00001d004409	Zm00001d043515	Zm00001d031278	Zm00001d049627	Zm00001d020204	Zm00001d029053	Zm00001d047289	Zm00001d028484	Zm00001d017151	Zm00001d011050	Zm00001d002687	Zm00001d005372	Zm00001d004442	Zm00001d017557	Zm00001d018070	Zm00001d012503	Zm00001d007318	Zm00001d010431
novel_miR_107	Zm00001d019703	Zm00001d043195	Zm00001d022550	Zm00001d053211	Zm00001d018710	Zm00001d053997	Zm00001d032031
novel_miR_11	Zm00001d048988	Zm00001d024601	Zm00001d052961	Zm00001d026263	Zm00001d011585	Zm00001d018466	Zm00001d040766	Zm00001d036322	Zm00001d019252	Zm00001d040051	Zm00001d018665	Zm00001d009753	Zm00001d037265	Zm00001d018328	Zm00001d027392	Zm00001d049224	Zm00001d047058	Zm00001d047079	Zm00001d036825	Zm00001d035330	Zm00001d046305	Zm00001d051504	Zm00001d018713	Zm00001d017193
novel_miR_111	Zm00001d002338	Zm00001d030223	Zm00001d051223	Zm00001d005240	Zm00001d014735	Zm00001d027893	Zm00001d026287	Zm00001d047667	Zm00001d002167	Zm00001d024307	Zm00001d016081	Zm00001d021301	Zm00001d009008	Zm00001d028393	Zm00001d048512	Zm00001d019169	Zm00001d005805
novel_miR_113	Zm00001d006143	Zm00001d033111	Zm00001d014237	Zm00001d042394	Zm00001d032502	Zm00001d020968	Zm00001d006148	Zm00001d018717	Zm00001d020967	Zm00001d046592
novel_miR_114	Zm00001d027869	Zm00001d036917	Zm00001d038777
novel_miR_117	Zm00001d002338	Zm00001d030223	Zm00001d051223	Zm00001d005240	Zm00001d014735	Zm00001d027893	Zm00001d026287	Zm00001d047667	Zm00001d002167	Zm00001d024307	Zm00001d016081	Zm00001d021301	Zm00001d009008	Zm00001d028393	Zm00001d048512	Zm00001d019169	Zm00001d005805
novel_miR_119	Zm00001d029150	Zm00001d038023	Zm00001d049494	Zm00001d011599	Zm00001d041945	Zm00001d038806	Zm00001d035761	Zm00001d004486	Zm00001d048552	Zm00001d014316	Zm00001d023311	Zm00001d038959	Zm00001d015291	Zm00001d052302	Zm00001d053716	Zm00001d044328	Zm00001d010243	Zm00001d036402	Zm00001d007755	Zm00001d046629	Zm00001d014084	Zm00001d005958	Zm00001d002576	Zm00001d025943	Zm00001d003957	Zm00001d003904	Zm00001d040612	Zm00001d034364	Zm00001d008181	Zm00001d013627	Zm00001d035872	Zm00001d019172	Zm00001d052835	Zm00001d024018	Zm00001d033893	Zm00001d006158	Zm00001d030894	Zm00001d015613	Zm00001d027637	Zm00001d027843	Zm00001d019100	Zm00001d032942	Zm00001d045607	Zm00001d047316	Zm00001d053120	Zm00001d045568	Zm00001d047245	Zm00001d036956	Zm00001d045042
novel_miR_12	Zm00001d039343	Zm00001d034252	Zm00001d032970	Zm00001d021751	Zm00001d003291	Zm00001d054013	Zm00001d014313	Zm00001d034829	Zm00001d007577	Zm00001d047976	Zm00001d010803	Zm00001d013496	Zm00001d027399	Zm00001d051009	Zm00001d053562	Zm00001d008595	Zm00001d020416	Zm00001d040036	Zm00001d051246	Zm00001d029567	Zm00001d053808	Zm00001d018864	Zm00001d025513	Zm00001d024904	Zm00001d026569	Zm00001d049627	Zm00001d040650	Zm00001d000241	Zm00001d034879	Zm00001d020204	Zm00001d043160	Zm00001d036824	Zm00001d019447	Zm00001d016596	Zm00001d048260	Zm00001d017151	Zm00001d019172	Zm00001d044429	Zm00001d042771	Zm00001d025200	Zm00001d050992	Zm00001d035166	Zm00001d005372	Zm00001d045903	Zm00001d014623	Zm00001d051525	Zm00001d050154	Zm00001d012503	Zm00001d028361
novel_miR_120	Zm00001d049087	Zm00001d049674	Zm00001d041710	Zm00001d027474	Zm00001d014500	Zm00001d015538	Zm00001d022046	Zm00001d007951	Zm00001d020540	Zm00001d030863	Zm00001d051126	Zm00001d012763	Zm00001d006588	Zm00001d052779
novel_miR_124	Zm00001d020955	Zm00001d010418
novel_miR_13	Zm00001d012141	Zm00001d010698
novel_miR_14	Zm00001d049087	Zm00001d049674	Zm00001d041710	Zm00001d027474	Zm00001d014500	Zm00001d015538	Zm00001d022046	Zm00001d007951	Zm00001d020540	Zm00001d030863	Zm00001d051126	Zm00001d012763	Zm00001d006588	Zm00001d052779
novel_miR_15	Zm00001d003033	Zm00001d002276	Zm00001d006837	Zm00001d016325	Zm00001d048100	Zm00001d049305	Zm00001d024755	Zm00001d028201	Zm00001d005983
novel_miR_18	Zm00001d002362	Zm00001d053544	Zm00001d051839	Zm00001d051111	Zm00001d022338	Zm00001d003081	Zm00001d016225
novel_miR_2	Zm00001d002595	Zm00001d050372	Zm00001d018274
novel_miR_20	Zm00001d018349
novel_miR_21	Zm00001d005649	Zm00001d014919	Zm00001d013934	Zm00001d020219	Zm00001d016152	Zm00001d024534	Zm00001d023558	Zm00001d054084	Zm00001d007958	Zm00001d032875	Zm00001d040064	Zm00001d017078	Zm00001d021071	Zm00001d047952
novel_miR_22	Zm00001d042018	Zm00001d031241	Zm00001d009980	Zm00001d006571	Zm00001d034151	Zm00001d012119	Zm00001d010783	Zm00001d040843	Zm00001d048147	Zm00001d053934	Zm00001d044480	Zm00001d007596	Zm00001d038803	Zm00001d051466	Zm00001d024648	Zm00001d040002	Zm00001d018444	Zm00001d036455	Zm00001d008389	Zm00001d037970
novel_miR_23	Zm00001d051099	Zm00001d023501
novel_miR_24	Zm00001d044494	Zm00001d020170
novel_miR_25	Zm00001d006727	Zm00001d049565	Zm00001d006208	Zm00001d042323	Zm00001d011147	Zm00001d039481	Zm00001d049502	Zm00001d004925	Zm00001d034188	Zm00001d031720	Zm00001d009472	Zm00001d009296	Zm00001d023391	Zm00001d053982	Zm00001d011294
novel_miR_26	Zm00001d007016	Zm00001d020524
novel_miR_27	Zm00001d043419	Zm00001d027699
novel_miR_3	Zm00001d021201	Zm00001d037003	Zm00001d021336	Zm00001d025722	Zm00001d025300	Zm00001d037840	Zm00001d009795	Zm00001d022587	Zm00001d007232	Zm00001d017608	Zm00001d027317	Zm00001d010275	Zm00001d014423	Zm00001d032404	Zm00001d038092	Zm00001d037636	Zm00001d007916	Zm00001d030968	Zm00001d045004	Zm00001d007388
novel_miR_32	Zm00001d012821	Zm00001d035747	Zm00001d032304	Zm00001d043155	Zm00001d012992	Zm00001d045447	Zm00001d011745
novel_miR_33	Zm00001d003004	Zm00001d053731	Zm00001d021464	Zm00001d020461
novel_miR_38	Zm00001d023841	Zm00001d004679	Zm00001d016773	Zm00001d007727	Zm00001d039096	Zm00001d010523	Zm00001d009890	Zm00001d034376	Zm00001d002244	Zm00001d032375	Zm00001d027974	Zm00001d016777	Zm00001d016782	Zm00001d047092	Zm00001d039120	Zm00001d016771	Zm00001d053609	Zm00001d003229	Zm00001d013105	Zm00001d014902	Zm00001d046060	Zm00001d037115	Zm00001d003993
novel_miR_39	Zm00001d040496	Zm00001d043824	Zm00001d003544	Zm00001d036440	Zm00001d053760	Zm00001d011075	Zm00001d014379	Zm00001d051538	Zm00001d052147	Zm00001d048375	Zm00001d025304	Zm00001d047300	Zm00001d006203	Zm00001d021765	Zm00001d016081	Zm00001d020176	Zm00001d009766	Zm00001d030486	Zm00001d012748	Zm00001d005083	Zm00001d023472	Zm00001d027386	Zm00001d048065	Zm00001d053251	Zm00001d011160	Zm00001d010021	Zm00001d030489	Zm00001d024973	Zm00001d029643	Zm00001d025494	Zm00001d046103	Zm00001d044990	Zm00001d029839	Zm00001d014701	Zm00001d035347	Zm00001d009890	Zm00001d031617	Zm00001d034405	Zm00001d039826	Zm00001d043468	Zm00001d016964	Zm00001d016397	Zm00001d033813	Zm00001d023469	Zm00001d029312	Zm00001d027333	Zm00001d021182	Zm00001d054038
novel_miR_44	Zm00001d049087	Zm00001d049674	Zm00001d041710	Zm00001d027474	Zm00001d014500	Zm00001d015538	Zm00001d022046	Zm00001d007951	Zm00001d020540	Zm00001d030863	Zm00001d051126	Zm00001d012763	Zm00001d006588	Zm00001d052779
novel_miR_46	Zm00001d048372	Zm00001d038257	Zm00001d027612	Zm00001d029419	Zm00001d032238	Zm00001d016452	Zm00001d002954	Zm00001d051421	Zm00001d038248	Zm00001d038845	Zm00001d021419	Zm00001d003308	Zm00001d025757	Zm00001d040193	Zm00001d009529
novel_miR_47	Zm00001d029150	Zm00001d038023	Zm00001d049494	Zm00001d011599	Zm00001d041945	Zm00001d038806	Zm00001d035761	Zm00001d004486	Zm00001d048552	Zm00001d014316	Zm00001d023311	Zm00001d038959	Zm00001d015291	Zm00001d052302	Zm00001d053716	Zm00001d044328	Zm00001d010243	Zm00001d036402	Zm00001d007755	Zm00001d046629	Zm00001d014084	Zm00001d005958	Zm00001d002576	Zm00001d025943	Zm00001d003957	Zm00001d003904	Zm00001d040612	Zm00001d034364	Zm00001d008181	Zm00001d013627	Zm00001d035872	Zm00001d019172	Zm00001d052835	Zm00001d024018	Zm00001d033893	Zm00001d006158	Zm00001d030894	Zm00001d015613	Zm00001d027637	Zm00001d027843	Zm00001d019100	Zm00001d032942	Zm00001d045607	Zm00001d047316	Zm00001d053120	Zm00001d045568	Zm00001d047245	Zm00001d036956	Zm00001d045042
novel_miR_5	Zm00001d003401	Zm00001d038533	Zm00001d028654	Zm00001d037231	Zm00001d036041	Zm00001d051680	Zm00001d009007	Zm00001d011347	Zm00001d037268	Zm00001d015450	Zm00001d037152	Zm00001d051823	Zm00001d048452	Zm00001d039261	Zm00001d007529	Zm00001d046372	Zm00001d022561	Zm00001d051407	Zm00001d032306	Zm00001d051889	Zm00001d010784	Zm00001d024552	Zm00001d041588
novel_miR_50	Zm00001d051930	Zm00001d024339	Zm00001d032202	Zm00001d004917
novel_miR_51	Zm00001d048023	Zm00001d003664	Zm00001d005657	Zm00001d041715	Zm00001d018159	Zm00001d018466	Zm00001d044330	Zm00001d004099	Zm00001d022385	Zm00001d046166	Zm00001d000123	Zm00001d049380	Zm00001d009749	Zm00001d046592	Zm00001d049865	Zm00001d002962	Zm00001d025015	Zm00001d022108	Zm00001d012980	Zm00001d042136	Zm00001d027827	Zm00001d008306	Zm00001d001949	Zm00001d044920	Zm00001d044379	Zm00001d020492	Zm00001d038709	Zm00001d040857	Zm00001d002980	Zm00001d046919	Zm00001d005083
novel_miR_53	Zm00001d015626	Zm00001d004931
novel_miR_54	Zm00001d033776	Zm00001d033616	Zm00001d050704
novel_miR_55	Zm00001d031807	Zm00001d015142	Zm00001d002362	Zm00001d002970	Zm00001d022330	Zm00001d034501	Zm00001d038196
novel_miR_58	Zm00001d006848	Zm00001d011830	Zm00001d002996	Zm00001d012796	Zm00001d025911	Zm00001d016146	Zm00001d017774	Zm00001d031642	Zm00001d051595	Zm00001d045707	Zm00001d006557	Zm00001d015376	Zm00001d043922	Zm00001d031997	Zm00001d042028	Zm00001d003760	Zm00001d051211	Zm00001d021859	Zm00001d019350	Zm00001d024195	Zm00001d019259
novel_miR_6	Zm00001d040496	Zm00001d043824	Zm00001d003544	Zm00001d036440	Zm00001d053760	Zm00001d011075	Zm00001d014379	Zm00001d051538	Zm00001d052147	Zm00001d048375	Zm00001d025304	Zm00001d047300	Zm00001d006203	Zm00001d021765	Zm00001d016081	Zm00001d020176	Zm00001d009766	Zm00001d030486	Zm00001d012748	Zm00001d005083	Zm00001d023472	Zm00001d027386	Zm00001d048065	Zm00001d053251	Zm00001d011160	Zm00001d010021	Zm00001d030489	Zm00001d024973	Zm00001d029643	Zm00001d025494	Zm00001d046103	Zm00001d044990	Zm00001d029839	Zm00001d014701	Zm00001d035347	Zm00001d009890	Zm00001d031617	Zm00001d034405	Zm00001d039826	Zm00001d043468	Zm00001d016964	Zm00001d016397	Zm00001d033813	Zm00001d023469	Zm00001d029312	Zm00001d027333	Zm00001d021182	Zm00001d054038
novel_miR_60	Zm00001d010446	Zm00001d021541	Zm00001d002556	Zm00001d006428	Zm00001d029803	Zm00001d017418
novel_miR_61	Zm00001d053697
novel_miR_65	Zm00001d000330	Zm00001d049788	Zm00001d034515	Zm00001d048156
novel_miR_66	Zm00001d003515	Zm00001d030114	Zm00001d041838	Zm00001d015194	Zm00001d007435	Zm00001d040578	Zm00001d018096
novel_miR_67	Zm00001d049087	Zm00001d049674	Zm00001d041710	Zm00001d027474	Zm00001d014500	Zm00001d015538	Zm00001d022046	Zm00001d007951	Zm00001d020540	Zm00001d030863	Zm00001d051126	Zm00001d012763	Zm00001d006588	Zm00001d052779
novel_miR_68	Zm00001d046590	Zm00001d007225	Zm00001d047643
novel_miR_69	Zm00001d052323	Zm00001d021950	Zm00001d043716	Zm00001d023706	Zm00001d028745	Zm00001d008764	Zm00001d043562	Zm00001d044756	Zm00001d018950	Zm00001d013529	Zm00001d048861	Zm00001d024432	Zm00001d011915	Zm00001d037435	Zm00001d027463	Zm00001d007871	Zm00001d014996	Zm00001d051626	Zm00001d044099	Zm00001d011938	Zm00001d037091	Zm00001d033623	Zm00001d017928	Zm00001d003522	Zm00001d049539	Zm00001d036784	Zm00001d021874	Zm00001d047458	Zm00001d032899	Zm00001d003669	Zm00001d026186	Zm00001d039177	Zm00001d009611	Zm00001d036877	Zm00001d030856	Zm00001d011649	Zm00001d028119	Zm00001d046535	Zm00001d018795	Zm00001d028730	Zm00001d009694	Zm00001d022257	Zm00001d019086	Zm00001d044518	Zm00001d018604	Zm00001d019254	Zm00001d027893	Zm00001d043715	Zm00001d007710
novel_miR_7	Zm00001d029150	Zm00001d038023	Zm00001d049494	Zm00001d011599	Zm00001d041945	Zm00001d038806	Zm00001d035761	Zm00001d004486	Zm00001d048552	Zm00001d014316	Zm00001d023311	Zm00001d038959	Zm00001d015291	Zm00001d052302	Zm00001d053716	Zm00001d044328	Zm00001d010243	Zm00001d036402	Zm00001d007755	Zm00001d046629	Zm00001d014084	Zm00001d005958	Zm00001d002576	Zm00001d025943	Zm00001d003957	Zm00001d003904	Zm00001d040612	Zm00001d034364	Zm00001d008181	Zm00001d013627	Zm00001d035872	Zm00001d019172	Zm00001d052835	Zm00001d024018	Zm00001d033893	Zm00001d006158	Zm00001d030894	Zm00001d015613	Zm00001d027637	Zm00001d027843	Zm00001d019100	Zm00001d032942	Zm00001d045607	Zm00001d047316	Zm00001d053120	Zm00001d045568	Zm00001d047245	Zm00001d036956	Zm00001d045042
novel_miR_74	Zm00001d023944	Zm00001d049742	Zm00001d005010	Zm00001d024630	Zm00001d017317	Zm00001d017809	Zm00001d051607	Zm00001d002087	Zm00001d015000	Zm00001d009016	Zm00001d019795	Zm00001d006346	Zm00001d044307	Zm00001d003628	Zm00001d003439	Zm00001d030459	Zm00001d049274	Zm00001d049091	Zm00001d036689	Zm00001d050004	Zm00001d035910	Zm00001d048243	Zm00001d035024	Zm00001d016037	Zm00001d035223	Zm00001d053962	Zm00001d050007	Zm00001d031059	Zm00001d028351	Zm00001d037917	Zm00001d030306	Zm00001d042843	Zm00001d042602	Zm00001d015824	Zm00001d030453	Zm00001d021626	Zm00001d048143	Zm00001d010834	Zm00001d040417
novel_miR_75	Zm00001d029150	Zm00001d038023	Zm00001d049494	Zm00001d011599	Zm00001d041945	Zm00001d038806	Zm00001d035761	Zm00001d004486	Zm00001d048552	Zm00001d014316	Zm00001d023311	Zm00001d038959	Zm00001d015291	Zm00001d052302	Zm00001d053716	Zm00001d044328	Zm00001d010243	Zm00001d036402	Zm00001d007755	Zm00001d046629	Zm00001d014084	Zm00001d005958	Zm00001d002576	Zm00001d025943	Zm00001d003957	Zm00001d003904	Zm00001d040612	Zm00001d034364	Zm00001d008181	Zm00001d013627	Zm00001d035872	Zm00001d019172	Zm00001d052835	Zm00001d024018	Zm00001d033893	Zm00001d006158	Zm00001d030894	Zm00001d015613	Zm00001d027637	Zm00001d027843	Zm00001d019100	Zm00001d032942	Zm00001d045607	Zm00001d047316	Zm00001d053120	Zm00001d045568	Zm00001d047245	Zm00001d036956	Zm00001d045042
novel_miR_76	Zm00001d044920	Zm00001d036454	Zm00001d012156
novel_miR_78	Zm00001d039952	Zm00001d013343	Zm00001d037073	Zm00001d042973	Zm00001d005607	Zm00001d025324	Zm00001d035285	Zm00001d010564	Zm00001d044743	Zm00001d045091	Zm00001d022486	Zm00001d053585	Zm00001d054012	Zm00001d006357	Zm00001d017361	Zm00001d000412	Zm00001d014341	Zm00001d045179	Zm00001d004552	Zm00001d009936	Zm00001d044263	Zm00001d035950	Zm00001d049462	Zm00001d027436	Zm00001d010401	Zm00001d023640	Zm00001d045436	Zm00001d028348	Zm00001d031159	Zm00001d051375	Zm00001d013899	Zm00001d015414	Zm00001d003980	Zm00001d021820	Zm00001d039140	Zm00001d000189	Zm00001d038891	Zm00001d029645	Zm00001d002175	Zm00001d032148	Zm00001d028227	Zm00001d033554	Zm00001d053769	Zm00001d009687	Zm00001d017215	Zm00001d033405	Zm00001d017696	Zm00001d013040	Zm00001d041319
novel_miR_84	Zm00001d026331	Zm00001d025440	Zm00001d002272	Zm00001d047957	Zm00001d046485	Zm00001d005701	Zm00001d027533	Zm00001d042120	Zm00001d022034	Zm00001d048643	Zm00001d017361	Zm00001d033803	Zm00001d030282	Zm00001d026617	Zm00001d009071	Zm00001d012021	Zm00001d031530	Zm00001d017030	Zm00001d037862	Zm00001d039843	Zm00001d028526	Zm00001d021893	Zm00001d041204	Zm00001d044434	Zm00001d035873	Zm00001d002949	Zm00001d013369	Zm00001d033794	Zm00001d029855	Zm00001d017728	Zm00001d045589	Zm00001d027292	Zm00001d011312	Zm00001d051387	Zm00001d026158	Zm00001d017959	Zm00001d052442	Zm00001d017513	Zm00001d027569	Zm00001d015553	Zm00001d002718
novel_miR_86	Zm00001d023944	Zm00001d049742	Zm00001d005010	Zm00001d024630	Zm00001d017317	Zm00001d017809	Zm00001d051607	Zm00001d002087	Zm00001d015000	Zm00001d009016	Zm00001d019795	Zm00001d006346	Zm00001d044307	Zm00001d003628	Zm00001d003439	Zm00001d030459	Zm00001d049274	Zm00001d049091	Zm00001d036689	Zm00001d050004	Zm00001d035910	Zm00001d048243	Zm00001d035024	Zm00001d016037	Zm00001d035223	Zm00001d053962	Zm00001d050007	Zm00001d031059	Zm00001d028351	Zm00001d037917	Zm00001d030306	Zm00001d042843	Zm00001d042602	Zm00001d015824	Zm00001d030453	Zm00001d021626	Zm00001d048143	Zm00001d010834	Zm00001d040417
novel_miR_87	Zm00001d040496	Zm00001d043824	Zm00001d003544	Zm00001d036440	Zm00001d053760	Zm00001d011075	Zm00001d014379	Zm00001d051538	Zm00001d052147	Zm00001d048375	Zm00001d025304	Zm00001d047300	Zm00001d006203	Zm00001d021765	Zm00001d016081	Zm00001d020176	Zm00001d009766	Zm00001d030486	Zm00001d012748	Zm00001d005083	Zm00001d023472	Zm00001d027386	Zm00001d048065	Zm00001d053251	Zm00001d011160	Zm00001d010021	Zm00001d030489	Zm00001d024973	Zm00001d029643	Zm00001d025494	Zm00001d046103	Zm00001d044990	Zm00001d029839	Zm00001d014701	Zm00001d035347	Zm00001d009890	Zm00001d031617	Zm00001d034405	Zm00001d039826	Zm00001d043468	Zm00001d016964	Zm00001d016397	Zm00001d033813	Zm00001d023469	Zm00001d029312	Zm00001d027333	Zm00001d021182	Zm00001d054038
novel_miR_9	Zm00001d025437	Zm00001d032801	Zm00001d042338	Zm00001d019505	Zm00001d020296	Zm00001d026594	Zm00001d042122	Zm00001d012027	Zm00001d010679	Zm00001d026585
novel_miR_90	Zm00001d049087	Zm00001d049674	Zm00001d041710	Zm00001d027474	Zm00001d014500	Zm00001d015538	Zm00001d022046	Zm00001d007951	Zm00001d020540	Zm00001d030863	Zm00001d051126	Zm00001d012763	Zm00001d006588	Zm00001d052779
novel_miR_91	Zm00001d043716	Zm00001d009261	Zm00001d018825	Zm00001d032271	Zm00001d043982	Zm00001d049256	Zm00001d037015	Zm00001d026362	Zm00001d039990	Zm00001d051650	Zm00001d054093	Zm00001d043742	Zm00001d039591	Zm00001d009929	Zm00001d019578	Zm00001d043714	Zm00001d028405	Zm00001d022245	Zm00001d031175	Zm00001d052102	Zm00001d003110
novel_miR_93	Zm00001d018064	Zm00001d009243	Zm00001d011654	Zm00001d017545	Zm00001d042718	Zm00001d020538	Zm00001d021858	Zm00001d028359	Zm00001d019990	Zm00001d004301	Zm00001d025238	Zm00001d030040	Zm00001d020281	Zm00001d007929	Zm00001d001798	Zm00001d035270	Zm00001d000304	Zm00001d025346	Zm00001d045968	Zm00001d010210	Zm00001d042044	Zm00001d019450	Zm00001d047989	Zm00001d013875	Zm00001d016794	Zm00001d048487	Zm00001d003376	Zm00001d002669	Zm00001d019480	Zm00001d052243	Zm00001d016952	Zm00001d022494	Zm00001d004053	Zm00001d013325	Zm00001d004099	Zm00001d004407	Zm00001d014116	Zm00001d040222	Zm00001d033489	Zm00001d034594	Zm00001d020599	Zm00001d051864	Zm00001d008300	Zm00001d027549	Zm00001d002626	Zm00001d024505	Zm00001d037911	Zm00001d004305	Zm00001d014977
novel_miR_94	Zm00001d023944	Zm00001d049742	Zm00001d005010	Zm00001d024630	Zm00001d017317	Zm00001d017809	Zm00001d051607	Zm00001d002087	Zm00001d015000	Zm00001d009016	Zm00001d019795	Zm00001d006346	Zm00001d044307	Zm00001d003628	Zm00001d003439	Zm00001d030459	Zm00001d049274	Zm00001d049091	Zm00001d036689	Zm00001d050004	Zm00001d035910	Zm00001d048243	Zm00001d035024	Zm00001d016037	Zm00001d035223	Zm00001d053962	Zm00001d050007	Zm00001d031059	Zm00001d028351	Zm00001d037917	Zm00001d030306	Zm00001d042843	Zm00001d042602	Zm00001d015824	Zm00001d030453	Zm00001d021626	Zm00001d048143	Zm00001d010834	Zm00001d040417
novel_miR_99	Zm00001d029150	Zm00001d038023	Zm00001d049494	Zm00001d011599	Zm00001d041945	Zm00001d038806	Zm00001d035761	Zm00001d004486	Zm00001d048552	Zm00001d014316	Zm00001d023311	Zm00001d038959	Zm00001d015291	Zm00001d052302	Zm00001d053716	Zm00001d044328	Zm00001d010243	Zm00001d036402	Zm00001d007755	Zm00001d046629	Zm00001d014084	Zm00001d005958	Zm00001d002576	Zm00001d025943	Zm00001d003957	Zm00001d003904	Zm00001d040612	Zm00001d034364	Zm00001d008181	Zm00001d013627	Zm00001d035872	Zm00001d019172	Zm00001d052835	Zm00001d024018	Zm00001d033893	Zm00001d006158	Zm00001d030894	Zm00001d015613	Zm00001d027637	Zm00001d027843	Zm00001d019100	Zm00001d032942	Zm00001d045607	Zm00001d047316	Zm00001d053120	Zm00001d045568	Zm00001d047245	Zm00001d036956	Zm00001d045042
zma-miR156h-3p	Zm00001d020708	Zm00001d018565	Zm00001d011220	Zm00001d031363	Zm00001d047827	Zm00001d048258	Zm00001d011716	Zm00001d044266	Zm00001d017857	Zm00001d039214	Zm00001d013522	Zm00001d054076	Zm00001d051424	Zm00001d034862	Zm00001d026618	Zm00001d014865
zma-miR156i-3p	Zm00001d026627	Zm00001d013522	Zm00001d054076	Zm00001d043705	Zm00001d024873	Zm00001d037175	Zm00001d041055
zma-miR156j-5p	Zm00001d026175	Zm00001d034741	Zm00001d021573	Zm00001d052906	Zm00001d052254	Zm00001d034373	Zm00001d052071	Zm00001d031451	Zm00001d053831	Zm00001d033154	Zm00001d017912	Zm00001d008666	Zm00001d013924	Zm00001d015887	Zm00001d001899	Zm00001d002876	Zm00001d054012	Zm00001d014698	Zm00001d035363	Zm00001d001996	Zm00001d052011	Zm00001d006368	Zm00001d049824	Zm00001d002324	Zm00001d012015	Zm00001d049822	Zm00001d048512	Zm00001d023710	Zm00001d028035	Zm00001d006028	Zm00001d017112	Zm00001d021056	Zm00001d031634	Zm00001d001848	Zm00001d014138	Zm00001d020941	Zm00001d025804	Zm00001d015233	Zm00001d004467	Zm00001d050406	Zm00001d053775	Zm00001d052890	Zm00001d043309	Zm00001d037674	Zm00001d049165	Zm00001d015410	Zm00001d004744	Zm00001d008859	Zm00001d015890
zma-miR156l-3p	Zm00001d024873	Zm00001d051865	Zm00001d002119	Zm00001d026288
zma-miR159a-5p	Zm00001d031136	Zm00001d024601	Zm00001d038445	Zm00001d030868	Zm00001d018896	Zm00001d039718	Zm00001d043989
zma-miR159d-3p	Zm00001d033075	Zm00001d026186	Zm00001d000361	Zm00001d006133	Zm00001d024403	Zm00001d053545	Zm00001d034353	Zm00001d043200	Zm00001d013801	Zm00001d022148	Zm00001d023434	Zm00001d033098	Zm00001d031515	Zm00001d043131	Zm00001d036883	Zm00001d018806	Zm00001d046517	Zm00001d048246	Zm00001d053661	Zm00001d015521	Zm00001d039807	Zm00001d041964	Zm00001d043124	Zm00001d007868	Zm00001d013119	Zm00001d046519	Zm00001d012544	Zm00001d046518
zma-miR159f-5p	Zm00001d019061	Zm00001d023480	Zm00001d015703	Zm00001d018445	Zm00001d028384	Zm00001d053916	Zm00001d033316	Zm00001d053782	Zm00001d043015	Zm00001d028380	Zm00001d051945	Zm00001d033616	Zm00001d010927	Zm00001d031136	Zm00001d003866	Zm00001d052407	Zm00001d000432	Zm00001d044201	Zm00001d011697	Zm00001d047909	Zm00001d008390	Zm00001d040360	Zm00001d053918	Zm00001d014498
zma-miR164c-3p	Zm00001d008323	Zm00001d049370	Zm00001d004812	Zm00001d024970	Zm00001d052587	Zm00001d048494	Zm00001d023684	Zm00001d048040	Zm00001d035492	Zm00001d015665	Zm00001d024273	Zm00001d024318	Zm00001d003535	Zm00001d006063	Zm00001d021014	Zm00001d004861	Zm00001d013322	Zm00001d025659	Zm00001d007846	Zm00001d015493	Zm00001d053178	Zm00001d024873	Zm00001d052256	Zm00001d011847	Zm00001d025829	Zm00001d035895	Zm00001d033965	Zm00001d032768	Zm00001d015427	Zm00001d052442	Zm00001d042941	Zm00001d043446	Zm00001d011955	Zm00001d022159	Zm00001d010538	Zm00001d045089	Zm00001d032245	Zm00001d023501	Zm00001d052223	Zm00001d053832	Zm00001d002965	Zm00001d018411	Zm00001d025342	Zm00001d014074	Zm00001d047887	Zm00001d041127	Zm00001d023694	Zm00001d017522	Zm00001d010975
zma-miR164c-5p	Zm00001d019044	Zm00001d043694	Zm00001d009051	Zm00001d043152	Zm00001d041472	Zm00001d000096	Zm00001d048032	Zm00001d006825	Zm00001d003281	Zm00001d045456	Zm00001d046362	Zm00001d052191	Zm00001d006670	Zm00001d050043	Zm00001d020685	Zm00001d018881	Zm00001d006589	Zm00001d052946	Zm00001d035134	Zm00001d011944	Zm00001d039279	Zm00001d023673	Zm00001d027387	Zm00001d015196	Zm00001d009346	Zm00001d043047	Zm00001d004018	Zm00001d014405	Zm00001d007143	Zm00001d034270	Zm00001d049171	Zm00001d015356	Zm00001d021821	Zm00001d052949	Zm00001d048495	Zm00001d048106	Zm00001d035266	Zm00001d002101	Zm00001d039973	Zm00001d047777	Zm00001d044168	Zm00001d044806	Zm00001d050893	Zm00001d038598	Zm00001d046372	Zm00001d042905	Zm00001d008528	Zm00001d034701	Zm00001d025289
zma-miR164e-5p	Zm00001d010775	Zm00001d041472	Zm00001d043152	Zm00001d003563	Zm00001d043090	Zm00001d049009	Zm00001d050961	Zm00001d040076	Zm00001d042355	Zm00001d047547	Zm00001d008493	Zm00001d040019	Zm00001d045456	Zm00001d042026	Zm00001d048156	Zm00001d046683	Zm00001d030661	Zm00001d052191	Zm00001d013818	Zm00001d039031	Zm00001d003427	Zm00001d040305	Zm00001d047906	Zm00001d025920	Zm00001d043320	Zm00001d039526	Zm00001d020750	Zm00001d049788	Zm00001d019947	Zm00001d025998	Zm00001d043985	Zm00001d007270	Zm00001d034270	Zm00001d014405	Zm00001d012812	Zm00001d015830	Zm00001d024591	Zm00001d036734	Zm00001d040186	Zm00001d006691	Zm00001d000330	Zm00001d035266	Zm00001d028341	Zm00001d025590	Zm00001d050893	Zm00001d040047	Zm00001d044087	Zm00001d034701	Zm00001d044333
zma-miR164h-5p	Zm00001d043414	Zm00001d038695	Zm00001d043694	Zm00001d019044	Zm00001d038339	Zm00001d042714	Zm00001d044648	Zm00001d010775	Zm00001d007155	Zm00001d043152	Zm00001d041472	Zm00001d027727	Zm00001d025650	Zm00001d000096	Zm00001d053391	Zm00001d030523	Zm00001d016095	Zm00001d006825	Zm00001d048634	Zm00001d047797	Zm00001d008404	Zm00001d046479	Zm00001d053220	Zm00001d052191	Zm00001d003427	Zm00001d035214	Zm00001d009427	Zm00001d006589	Zm00001d007597	Zm00001d017455	Zm00001d031839	Zm00001d046553	Zm00001d042438	Zm00001d002044	Zm00001d004305	Zm00001d019947	Zm00001d039279	Zm00001d014258	Zm00001d042632	Zm00001d015196	Zm00001d011691	Zm00001d033641	Zm00001d004018	Zm00001d014405	Zm00001d007143	Zm00001d042413	Zm00001d012662	Zm00001d049171	Zm00001d015356
zma-miR166g-5p	Zm00001d033368	Zm00001d002693	Zm00001d040155	Zm00001d017261	Zm00001d025625	Zm00001d022286	Zm00001d013622	Zm00001d041975	Zm00001d009007	Zm00001d037177	Zm00001d039822	Zm00001d021240	Zm00001d007016	Zm00001d006538	Zm00001d022072	Zm00001d041932	Zm00001d042938	Zm00001d049889	Zm00001d015574	Zm00001d003629	Zm00001d036097	Zm00001d003824	Zm00001d017038	Zm00001d023755	Zm00001d034493	Zm00001d047666	Zm00001d028269	Zm00001d033415	Zm00001d037641	Zm00001d040703	Zm00001d025700	Zm00001d019853	Zm00001d049223	Zm00001d038011	Zm00001d038754	Zm00001d006192	Zm00001d010990	Zm00001d003101	Zm00001d049599	Zm00001d007495	Zm00001d033416	Zm00001d007491	Zm00001d039563	Zm00001d007093
zma-miR166h-5p	Zm00001d037032	Zm00001d014880	Zm00001d050970	Zm00001d013499	Zm00001d028756	Zm00001d006317	Zm00001d028757
zma-miR166j-5p	Zm00001d002332	Zm00001d026571	Zm00001d014078	Zm00001d020820	Zm00001d011702	Zm00001d012232	Zm00001d024825
zma-miR166m-3p	Zm00001d041489	Zm00001d010816	Zm00001d011666	Zm00001d048527	Zm00001d043019	Zm00001d046145	Zm00001d008869	Zm00001d014252	Zm00001d031188	Zm00001d017590	Zm00001d026325	Zm00001d028016	Zm00001d031061	Zm00001d038739	Zm00001d045098	Zm00001d028409	Zm00001d032449	Zm00001d021835	Zm00001d029134	Zm00001d024060	Zm00001d011827	Zm00001d032681	Zm00001d048020	Zm00001d033246	Zm00001d029018	Zm00001d018824	Zm00001d013699
zma-miR166n-5p	Zm00001d032781	Zm00001d013251	Zm00001d024809	Zm00001d046997	Zm00001d008380	Zm00001d017270	Zm00001d047666	Zm00001d022346	Zm00001d048060	Zm00001d016980	Zm00001d043730	Zm00001d016824	Zm00001d022344	Zm00001d040941	Zm00001d051360	Zm00001d020821
zma-miR167b-3p	Zm00001d030613	Zm00001d022184
zma-miR167b-5p	Zm00001d012937	Zm00001d022258	Zm00001d002644	Zm00001d049232	Zm00001d017954	Zm00001d012853	Zm00001d017607	Zm00001d026590	Zm00001d053819	Zm00001d036593	Zm00001d037518	Zm00001d032454	Zm00001d026103	Zm00001d038312	Zm00001d021760	Zm00001d005828	Zm00001d002587	Zm00001d020505	Zm00001d031064	Zm00001d051457	Zm00001d049140	Zm00001d017424	Zm00001d014377	Zm00001d013651	Zm00001d011078	Zm00001d049832	Zm00001d041497	Zm00001d024125	Zm00001d011286	Zm00001d020636	Zm00001d036678	Zm00001d037749	Zm00001d001879
zma-miR167c-3p	Zm00001d045937	Zm00001d029408	Zm00001d024701	Zm00001d012771	Zm00001d052327	Zm00001d005064
zma-miR167g-3p	Zm00001d022241	Zm00001d032426	Zm00001d002396	Zm00001d051048	Zm00001d040242	Zm00001d032655	Zm00001d026089	Zm00001d022078	Zm00001d003749	Zm00001d044458	Zm00001d028566	Zm00001d038109	Zm00001d014654	Zm00001d003255	Zm00001d017570	Zm00001d020204	Zm00001d003717	Zm00001d026473	Zm00001d007069	Zm00001d054088	Zm00001d034383	Zm00001d049165	Zm00001d039062	Zm00001d038297	Zm00001d031967	Zm00001d044364	Zm00001d024744	Zm00001d019881	Zm00001d014413	Zm00001d024464	Zm00001d037540	Zm00001d051206	Zm00001d011178	Zm00001d045097	Zm00001d043567	Zm00001d013340	Zm00001d044457	Zm00001d038475	Zm00001d002084	Zm00001d013013	Zm00001d009700	Zm00001d025307	Zm00001d035934	Zm00001d037994	Zm00001d002925	Zm00001d031570	Zm00001d009111	Zm00001d021980	Zm00001d044261
zma-miR167j-3p	Zm00001d020112	Zm00001d053686	Zm00001d048141	Zm00001d015839	Zm00001d053263	Zm00001d018382	Zm00001d012067	Zm00001d041582	Zm00001d053741	Zm00001d041944	Zm00001d005008	Zm00001d008816	Zm00001d010808	Zm00001d020416	Zm00001d007447	Zm00001d045434	Zm00001d035665	Zm00001d023792	Zm00001d054107	Zm00001d047975	Zm00001d050669	Zm00001d021994	Zm00001d038630	Zm00001d014138	Zm00001d041358	Zm00001d028690	Zm00001d037976	Zm00001d052231	Zm00001d007226	Zm00001d048092	Zm00001d011166	Zm00001d005587	Zm00001d004740	Zm00001d004282	Zm00001d020929	Zm00001d033051	Zm00001d041861	Zm00001d009005	Zm00001d042658	Zm00001d028335	Zm00001d047593	Zm00001d052565	Zm00001d034721	Zm00001d017209	Zm00001d047451	Zm00001d029130	Zm00001d038186	Zm00001d028277	Zm00001d051455
zma-miR169r-5p	Zm00001d033674	Zm00001d040320	Zm00001d018113	Zm00001d038167	Zm00001d013657	Zm00001d027874	Zm00001d036098	Zm00001d041941	Zm00001d039889	Zm00001d006835	Zm00001d042128	Zm00001d013676	Zm00001d007851	Zm00001d011614	Zm00001d016299	Zm00001d005306	Zm00001d010380	Zm00001d000101	Zm00001d033215	Zm00001d046226	Zm00001d022109	Zm00001d010811	Zm00001d018255	Zm00001d041748	Zm00001d003053	Zm00001d033602	Zm00001d042662	Zm00001d031092	Zm00001d040339	Zm00001d029489
zma-miR171f-3p	Zm00001d011099	Zm00001d041715	Zm00001d041064	Zm00001d047957	Zm00001d007475	Zm00001d003291	Zm00001d022034	Zm00001d029855	Zm00001d027292	Zm00001d045589	Zm00001d002034	Zm00001d013310	Zm00001d020558	Zm00001d000191	Zm00001d051387	Zm00001d040692	Zm00001d028039	Zm00001d030270	Zm00001d016807	Zm00001d026158	Zm00001d017513	Zm00001d027569	Zm00001d028526	Zm00001d002718	Zm00001d035873	Zm00001d026476	Zm00001d040360
zma-miR171f-5p	Zm00001d020719	Zm00001d034522	Zm00001d040456	Zm00001d053678	Zm00001d044343	Zm00001d039554	Zm00001d040373	Zm00001d031598	Zm00001d017382	Zm00001d029195	Zm00001d028489	Zm00001d034496	Zm00001d038445	Zm00001d040745	Zm00001d010031	Zm00001d011565	Zm00001d030012
zma-miR171k-5p	Zm00001d003176	Zm00001d032470	Zm00001d003947	Zm00001d039012	Zm00001d013239	Zm00001d036534	Zm00001d043286	Zm00001d043094	Zm00001d003983	Zm00001d045141	Zm00001d005818	Zm00001d040270	Zm00001d012156	Zm00001d008458
zma-miR2118c	Zm00001d014649	Zm00001d025437	Zm00001d052927	Zm00001d014650	Zm00001d031454	Zm00001d007175
zma-miR319b-5p	Zm00001d023560	Zm00001d053580	Zm00001d033333	Zm00001d019370	Zm00001d030681	Zm00001d019998	Zm00001d038135	Zm00001d011807	Zm00001d002126	Zm00001d011564	Zm00001d034667	Zm00001d047307	Zm00001d014262	Zm00001d033030	Zm00001d035702	Zm00001d038835	Zm00001d029628	Zm00001d005658	Zm00001d023218	Zm00001d039335	Zm00001d021829	Zm00001d041871	Zm00001d047471	Zm00001d031712	Zm00001d013255	Zm00001d012955	Zm00001d025893
zma-miR390a-5p	Zm00001d016512	Zm00001d042869	Zm00001d032271	Zm00001d043149	Zm00001d012550	Zm00001d029319	Zm00001d031064	Zm00001d052578	Zm00001d033365	Zm00001d024710	Zm00001d034983	Zm00001d046971	Zm00001d029192	Zm00001d053954	Zm00001d002287	Zm00001d048424	Zm00001d010936	Zm00001d051371	Zm00001d006220	Zm00001d007862	Zm00001d009881	Zm00001d002835	Zm00001d002234	Zm00001d034865	Zm00001d003491	Zm00001d053867	Zm00001d014063
zma-miR390b-3p	Zm00001d052110	Zm00001d021810	Zm00001d026700	Zm00001d002539	Zm00001d018373	Zm00001d038498	Zm00001d031299	Zm00001d050008	Zm00001d015228	Zm00001d015227	Zm00001d028284	Zm00001d032724	Zm00001d011158	Zm00001d047637	Zm00001d038943
zma-miR393a-3p	Zm00001d033371
zma-miR393b-5p	Zm00001d010863	Zm00001d045353	Zm00001d025268	Zm00001d003911	Zm00001d034828
zma-miR393c-3p	Zm00001d033371	Zm00001d036736	Zm00001d050981
zma-miR393c-5p	Zm00001d010863	Zm00001d025268	Zm00001d003911	Zm00001d010803
zma-miR394b-5p	Zm00001d007535	Zm00001d016853	Zm00001d003740	Zm00001d046033	Zm00001d030220	Zm00001d032476	Zm00001d013745	Zm00001d051039	Zm00001d021637	Zm00001d015042	Zm00001d014698	Zm00001d025305	Zm00001d045456	Zm00001d044709	Zm00001d026206	Zm00001d031561	Zm00001d043753	Zm00001d015147	Zm00001d031493	Zm00001d049395	Zm00001d042309	Zm00001d050805	Zm00001d040540	Zm00001d032579	Zm00001d028057	Zm00001d051991	Zm00001d016520	Zm00001d016204	Zm00001d011444	Zm00001d049698	Zm00001d003438	Zm00001d030710	Zm00001d038521	Zm00001d046268	Zm00001d045895	Zm00001d039601	Zm00001d026150	Zm00001d047631	Zm00001d028884	Zm00001d032860	Zm00001d040166	Zm00001d016089	Zm00001d031612	Zm00001d032417	Zm00001d052708	Zm00001d052729	Zm00001d006828	Zm00001d041923	Zm00001d012587
zma-miR396d	Zm00001d024204	Zm00001d041910	Zm00001d013555	Zm00001d002048	Zm00001d009004	Zm00001d021368	Zm00001d017742	Zm00001d033396	Zm00001d000238	Zm00001d011302	Zm00001d038340	Zm00001d022519	Zm00001d026240	Zm00001d018260	Zm00001d017602	Zm00001d020879	Zm00001d002429	Zm00001d007465	Zm00001d051456	Zm00001d037117	Zm00001d052112	Zm00001d014701	Zm00001d013346	Zm00001d045533	Zm00001d010512	Zm00001d035053	Zm00001d034650	Zm00001d042191	Zm00001d033876	Zm00001d048007	Zm00001d035965	Zm00001d006338	Zm00001d048909	Zm00001d045483
zma-miR397b-5p	Zm00001d024998	Zm00001d048731	Zm00001d053276	Zm00001d009980	Zm00001d039660	Zm00001d010509	Zm00001d038018	Zm00001d049222	Zm00001d040913	Zm00001d035005	Zm00001d005821	Zm00001d042905	Zm00001d008796	Zm00001d054107	Zm00001d040236	Zm00001d028279	Zm00001d002532	Zm00001d038059	Zm00001d030581	Zm00001d033039	Zm00001d046549	Zm00001d047937	Zm00001d016805	Zm00001d028599	Zm00001d028269	Zm00001d048022	Zm00001d005869	Zm00001d041382	Zm00001d019966	Zm00001d023352	Zm00001d038371	Zm00001d052931	Zm00001d042906	Zm00001d048843	Zm00001d046508	Zm00001d043666	Zm00001d012408	Zm00001d034263	Zm00001d005822	Zm00001d029522	Zm00001d006420	Zm00001d011842	Zm00001d048460	Zm00001d006335	Zm00001d015089
zma-miR398a-5p	Zm00001d005650	Zm00001d046214	Zm00001d032058	Zm00001d012159
zma-miR398b-3p	Zm00001d009727	Zm00001d035285	Zm00001d002146	Zm00001d031908	Zm00001d043871	Zm00001d019221	Zm00001d042367	Zm00001d036324	Zm00001d023558	Zm00001d012224	Zm00001d038937	Zm00001d003502	Zm00001d013430
zma-miR398b-5p	Zm00001d049617	Zm00001d031910	Zm00001d003406	Zm00001d036568	Zm00001d036565	Zm00001d037395	Zm00001d048126	Zm00001d012916	Zm00001d033863	Zm00001d007369	Zm00001d007647	Zm00001d053350	Zm00001d047392	Zm00001d047395	Zm00001d043283	Zm00001d036567	Zm00001d025640	Zm00001d018332	Zm00001d025321	Zm00001d044374	Zm00001d040832
zma-miR399c-5p	Zm00001d025666	Zm00001d037074	Zm00001d028687	Zm00001d014474	Zm00001d032776	Zm00001d052112	Zm00001d015965	Zm00001d009029	Zm00001d007943	Zm00001d047769	Zm00001d021895	Zm00001d047583	Zm00001d013967	Zm00001d010998	Zm00001d037077	Zm00001d011443	Zm00001d018260	Zm00001d021737
zma-miR408b-3p	Zm00001d005765	Zm00001d047592	Zm00001d019887	Zm00001d028312	Zm00001d001960	Zm00001d028780	Zm00001d044649	Zm00001d030990	Zm00001d021890	Zm00001d041236	Zm00001d013185	Zm00001d020794	Zm00001d051333	Zm00001d030024	Zm00001d003667	Zm00001d034186	Zm00001d034184	Zm00001d049990	Zm00001d037194	Zm00001d041414	Zm00001d025564	Zm00001d021959	Zm00001d009121	Zm00001d051873	Zm00001d017751	Zm00001d019090	Zm00001d018821	Zm00001d037247	Zm00001d025426	Zm00001d029580	Zm00001d011072	Zm00001d028797	Zm00001d045680	Zm00001d043019	Zm00001d013565	Zm00001d028486	Zm00001d042169	Zm00001d002434	Zm00001d039545	Zm00001d032836	Zm00001d029648	Zm00001d012743	Zm00001d012477	Zm00001d017455	Zm00001d053655	Zm00001d045157	Zm00001d002772	Zm00001d007290	Zm00001d031257
zma-miR408b-5p	Zm00001d023479	Zm00001d020017	Zm00001d023817	Zm00001d015851	Zm00001d000053	Zm00001d010714	Zm00001d038608	Zm00001d031800	Zm00001d037103	Zm00001d010536	Zm00001d028899	Zm00001d045220	Zm00001d029722	Zm00001d019510	Zm00001d003334	Zm00001d018469	Zm00001d021371	Zm00001d046630	Zm00001d006355	Zm00001d026189	Zm00001d022518	Zm00001d050530	Zm00001d029321	Zm00001d019900	Zm00001d029231	Zm00001d038687	Zm00001d034282	Zm00001d010135	Zm00001d006045	Zm00001d052112	Zm00001d029979	Zm00001d041926	Zm00001d026572	Zm00001d034434	Zm00001d032858	Zm00001d030951	Zm00001d047897	Zm00001d002821	Zm00001d045092	Zm00001d005422	Zm00001d021342	Zm00001d025703	Zm00001d003556	Zm00001d031711	Zm00001d034512	Zm00001d042922
zma-miR528a-3p	Zm00001d036982	Zm00001d029174	Zm00001d047214	Zm00001d031587	Zm00001d017461	Zm00001d032666	Zm00001d005302	Zm00001d017520	Zm00001d002952	Zm00001d029714	Zm00001d010265	Zm00001d011550	Zm00001d015203	Zm00001d042396	Zm00001d053268	Zm00001d053818	Zm00001d019727	Zm00001d048220	Zm00001d035846	Zm00001d020764	Zm00001d030164	Zm00001d051836	Zm00001d000009	Zm00001d042013	Zm00001d005108	Zm00001d038766	Zm00001d035090	Zm00001d033084	Zm00001d033955	Zm00001d024170	Zm00001d028565	Zm00001d052701	Zm00001d053661	Zm00001d016533	Zm00001d044255
zma-miR827-3p	Zm00001d019047	Zm00001d029272	Zm00001d047426	Zm00001d017597	Zm00001d011923	Zm00001d005997	Zm00001d029050	Zm00001d047958	Zm00001d026363	Zm00001d018575	Zm00001d020036	Zm00001d053670	Zm00001d043922	Zm00001d016651	Zm00001d032656	Zm00001d047531	Zm00001d042868	Zm00001d032956	Zm00001d028597
zma-miR827-5p	Zm00001d047593	Zm00001d000435	Zm00001d011618	Zm00001d021621	Zm00001d039240	Zm00001d033658	Zm00001d042967	Zm00001d024030	Zm00001d016651	Zm00001d038093	Zm00001d007921	Zm00001d036668	Zm00001d017122	Zm00001d013372	Zm00001d053284	Zm00001d014438	Zm00001d041745	Zm00001d047975
[truncated: 78 more columns]

## Sheet: Table S2
Table S2. Identification of differentially expressed transcription factors (TFs) in regulating the pericarp thickness of sweet corn
Gene	Gene Annotation	M03-15DAP	M03-19DAP	M03-23DAP	M08-15DAP	M08-19DAP	M08-23DAP
Zm00001d049369	ABI3-VP1-transcription factor 14	8.24778	8.9036	8.15054	38.4162	31.276	34.3918
Zm00001d017618	ABI3-VP1-transcription factor 16	1.81621	0.608101	1.41397	0.504819	0.785192	0.44868
Zm00001d011745	ABI3-VP1-transcription factor 20	0.924839	0.524574	1.39102	0.916527	2.03757	1.64041
Zm00001d025233	ABI3-VP1-transcription factor 21	0.155637	0.187902	0.475509	2.72843	1.38961	2.01803
Zm00001d011639	ABI3-VP1-transcription factor 33	0.355641	0.504979	3.99295	0.370859	1.04469	1.09044
Zm00001d017112	ABI3-VP1-transcription factor 35	9.95235	9.93143	7.79526	1.96872	3.49868	2.60508
Zm00001d049094	ABI3-VP1-transcription factor 36	5.43242	5.52318	7.03588	2.15927	2.40405	3.31411
Zm00001d038504	ABI3-VP1-transcription factor 45	15.1089	12.9487	7.00261	7.52607	4.90262	6.15134
Zm00001d044355	ABI3-VP1-transcription factor 48	5.50356	5.2014	3.24889	8.48614	5.81784	7.5901
Zm00001d024321	ABI3-VP1-transcription factor 51	4.54095	3.76141	5.57924	0.954885	1.28255	1.4931
Zm00001d027939	ABI3-VP1-transcription factor 7	0.233508	0.26393	0.379456	1.623	1.72702	2.63119
Zm00001d012979	Alfin-like-transcription factor 17	15.3635	15.5272	13.8026	70.4936	44.5205	45.9023
Zm00001d049007	Alfin-like-transcription factor 18	7.98991	5.08266	6.32344	3.44156	2.83037	4.01949
Zm00001d022110	Alfin-like-transcription factor 3	11.477	10.1007	17.7303	8.49169	18.8025	10.7746
Zm00001d012196	Alfin-like-transcription factor 8	10.7111	16.0883	12.0159	8.76844	7.71692	5.97619
Zm00001d046649	AP2/EREBP transcription factor superfamily protein	0.444679	0.347961	1.20473	3.79123	3.90528	4.92765
Zm00001d017480	AP2-EREBP-transcription factor 104	49.5419	24.231	17.9699	5.3435	7.21514	2.96979
Zm00001d017466	AP2-EREBP-transcription factor 107	0.529019	0.877266	3.16015	0.0495233	0.21243	0.142548
Zm00001d020267	AP2-EREBP-transcription factor 109	95.7649	56.6197	60.5068	184.163	126.967	92.3571
Zm00001d021089	AP2-EREBP-transcription factor 116	24.0141	25.0955	35.8351	6.52159	6.74099	4.33185
Zm00001d043782	AP2-EREBP-transcription factor 126	2.26716	9.59925	8.17952	2.27583	7.67584	6.57043
Zm00001d052152	AP2-EREBP-transcription factor 13	0.918448	4.37425	8.09794	8.80415	25.3268	13.14
Zm00001d027878	AP2-EREBP-transcription factor 130	0.538763	1.04053	6.15493	0.904953	2.63668	4.29342
Zm00001d018191	AP2-EREBP-transcription factor 136	15.93	0.285468	0.238217	90.6313	133.599	83.6751
Zm00001d020540	AP2-EREBP-transcription factor 143	0.708172	0.215931	0.0519407	4.97968	1.32152	1.27827
Zm00001d036889	AP2-EREBP-transcription factor 145	0.37822	0.42583	0.64554	1.14347	0.516608	0.215407
Zm00001d009103	AP2-EREBP-transcription factor 148	17.7067	92.5747	28.4286	61.1426	21.1923	73.3204
Zm00001d025281	AP2-EREBP-transcription factor 149	0.132127	0.0907887	1.04188	0.519297	0.968893	0.59002
Zm00001d052026	AP2-EREBP-transcription factor 15	34.7954	16.0559	17.3171	2.59118	2.7064	1.7696
Zm00001d043204	AP2-EREBP-transcription factor 158	18.6329	13.8823	86.4498	5.36234	4.27524	6.3621
Zm00001d038907	AP2-EREBP-transcription factor 162	0.70058	0.8755	5.63011	0	0.195559	0
Zm00001d032095	AP2-EREBP-transcription factor 167	0.938786	0.774865	5.3644	3.92187	7.71473	12.7336
Zm00001d047860	AP2-EREBP-transcription factor 173	0.0772863	0.107725	1.68239	1.86573	4.3549	2.82006
Zm00001d042717	AP2-EREBP-transcription factor 174	6.01474	31.5634	31.5811	13.0121	18.4483	8.63137
Zm00001d019734	AP2-EREBP-transcription factor 177	0.655182	0.152376	2.83581	0	0.816335	0.017051
Zm00001d027925	AP2-EREBP-transcription factor 180	83.1873	54.5667	71.7781	24.824	16.1415	17.2441
Zm00001d027928	AP2-EREBP-transcription factor 181	4.20412	2.23576	7.78273	0.100056	0.444211	0.053739
Zm00001d027929	AP2-EREBP-transcription factor 182	72.7238	55.6035	99.22	157.441	338.306	183.303
Zm00001d008872	AP2-EREBP-transcription factor 186	0.287118	0.19024	0.14566	1.53022	1.67716	0.71007
Zm00001d039989	AP2-EREBP-transcription factor 192	53.8552	56.8024	55.3048	113.344	93.6033	91.665
Zm00001d040651	AP2-EREBP-transcription factor 193	14.0283	19.1009	9.96531	23.1671	9.73398	24.1077
Zm00001d002075	AP2-EREBP-transcription factor 197	45.3935	22.0711	37.2232	17.0777	23.7543	14.7842
Zm00001d002762	AP2-EREBP-transcription factor 198	18.9962	36.5721	51.6403	2.45666	11.1479	2.14569
Zm00001d022461	AP2-EREBP-transcription factor 200	5.56722	6.05307	21.4662	20.5105	20.4034	30.3184
Zm00001d005798	AP2-EREBP-transcription factor 202	90.6336	100.708	147.643	38.8763	94.9295	60.2454
Zm00001d026271	AP2-EREBP-transcription factor 205	37.4017	31.9811	30.1537	31.7872	63.2568	39.409
Zm00001d044004	AP2-EREBP-transcription factor 208	3.03161	3.02102	2.76838	0.496154	0.380702	0.14893
Zm00001d010048	AP2-EREBP-transcription factor 22	18.629	14.1192	15.0821	8.14893	6.64273	6.58398
Zm00001d036298	AP2-EREBP-transcription factor 25	11.9076	20.5242	19.6171	25.816	30.8596	21.0352
Zm00001d037165	AP2-EREBP-transcription factor 27	5.4866	12.9756	12.8903	2.40378	4.59065	2.32708
Zm00001d012584	AP2-EREBP-transcription factor 29	4.61069	11.444	13.7	18.1328	16.6024	15.7399
Zm00001d017477	AP2-EREBP-transcription factor 30	23.3259	25.9419	59.6765	13.1311	27.5713	18.7396
Zm00001d015759	AP2-EREBP-transcription factor 46	13.9718	7.20379	2.26996	4.24854	1.93828	0.659281
Zm00001d002079	AP2-EREBP-transcription factor 47	15.9111	20.5744	34.3123	13.9419	6.53614	6.74143
Zm00001d009468	AP2-EREBP-transcription factor 49	0.217386	0.792317	8.39759	0	0.049059	0.00638533
Zm00001d002744	AP2-EREBP-transcription factor 6	0.507786	1.53161	2.72276	1.86361	2.30658	1.32908
Zm00001d032144	AP2-EREBP-transcription factor 60	1.44065	0.618444	1.09664	0	0	0.0315387
Zm00001d037941	AP2-EREBP-transcription factor 69	21.3139	29.8297	7.40842	41.2755	14.1487	43.9665
Zm00001d035835	AP2-EREBP-transcription factor 72	6.27381	4.60236	6.62518	1.38047	6.48826	2.20855
Zm00001d035512	AP2-EREBP-transcription factor 81	0.945948	2.27925	2.61793	0.0266647	0.0933533	0.287858
Zm00001d012585	AP2-EREBP-transcription factor 83	62.4575	49.7429	26.0718	43.7627	39.7272	31.2097
Zm00001d002761	AP2-EREBP-transcription factor 87	3.06498	18.8147	28.0365	0.12806	0.0974277	0.061857
Zm00001d000339	AP2-EREBP-transcription factor 92	214.13	207.345	267.053	134.561	193.428	114.063
Zm00001d020043	AP2-EREBP-transcription factor 94	4.85602	4.13251	3.68852	9.47804	8.38057	8.80393
Zm00001d008968	AP2-EREBP-transcription factor 96	1.18315	1.35324	1.97324	0.271048	0.374223	0.201494
Zm00001d002364	AP2-EREBP-transcription factor 97	16.3217	7.45586	12.6678	15.4563	21.2649	10.7973
Zm00001d053859	AP2-EREBP-transcription factor 98	57.8463	57.0681	58.5916	125.212	121.979	112.222
Zm00001d031522	ARF-transcription factor 1	42.5252	49.0652	59.1293	35.1133	32.1282	26.7402
Zm00001d043922	ARF-transcription factor 12	68.8324	49.4282	31.0026	15.2098	18.686	12.7998
Zm00001d049295	ARF-transcription factor 13	123.826	71.7689	54.6025	84.072	29.7494	40.0045
Zm00001d051172	ARF-transcription factor 15	8.45187	6.90362	8.99395	5.65408	6.83124	4.20754
Zm00001d053819	ARF-transcription factor 16	14.6818	14.4041	10.1444	9.13079	7.28023	4.52924
Zm00001d015243	ARF-transcription factor 20	1.5236	4.34663	6.6788	1.18531	3.31172	3.70476
Zm00001d000358	ARF-transcription factor 21	3.36921	3.49118	4.05939	6.81475	6.96745	6.39337
Zm00001d036593	ARF-transcription factor 22	10.4577	12.7672	9.19078	22.0335	16.4643	14.2026
Zm00001d038698	ARF-transcription factor 23	29.4358	17.6166	20.6574	21.818	10.4047	12.1566
Zm00001d045026	ARF-transcription factor 27	37.675	12.5175	21.4786	27.3033	8.47094	9.9298
Zm00001d001879	ARF-transcription factor 3	15.6324	8.78131	9.85337	5.11737	4.91757	4.33501
Zm00001d026590	ARF-transcription factor 30	18.4862	16.5901	14.3559	9.64125	8.42992	6.45572
Zm00001d031064	ARF-transcription factor 34	14.6773	8.94423	9.10136	7.29455	7.83654	5.34965
Zm00001d014690	ARF-transcription factor 35	26.1522	17.2234	30.0481	21.149	37.3154	34.849
Zm00001d020593	ARID-transcription factor 4	50.2158	42.4468	44.6565	25.1472	26.2388	21.9655
Zm00001d045112	ARR-B-transcription factor 2	5.71069	5.01806	7.55909	5.31602	13.4007	10.8019
Zm00001d018380	ARR-B-transcription factor 8	3.74659	3.68387	4.56759	1.7141	4.9861	3.59217
Zm00001d041416	Aux/IAA-transcription factor 10	126.614	135.168	91.9814	61.821	27.6416	18.9042
Zm00001d041418	Aux/IAA-transcription factor 11	31.096	31.1095	37.164	24.3768	3.89956	6.52237
Zm00001d043515	Aux/IAA-transcription factor 12	33.6285	75.5698	34.9145	37.9456	53.165	46.5431
Zm00001d051911	Aux/IAA-transcription factor 18	29.8901	23.9469	23.061	7.73011	7.02088	7.37882
Zm00001d013071	Aux/IAA-transcription factor 19	8.17203	3.48193	5.21483	8.84074	10.4339	5.98921
Zm00001d030993	Aux/IAA-transcription factor 2	3.3185	5.2829	10.7839	4.08305	1.87102	2.66727
Zm00001d013154	Aux/IAA-transcription factor 20	0.479188	1.90728	11.2501	1.31742	4.87803	5.4908
Zm00001d013707	Aux/IAA-transcription factor 22	61.7103	29.4964	50.4499	5.26936	3.392	4.83809
Zm00001d016277	Aux/IAA-transcription factor 23	1.03015	0.591368	1.8261	1.14401	1.95898	2.71734
Zm00001d018414	Aux/IAA-transcription factor 24	1.85216	0.176916	2.63549	0.748429	0.151044	0.149751
Zm00001d000288	Aux/IAA-transcription factor 25	10.921	3.63347	4.01863	33.3557	8.79026	12.3727
Zm00001d033319	Aux/IAA-transcription factor 3	47.9714	26.9672	22.951	11.1804	3.08076	6.56126
Zm00001d038784	Aux/IAA-transcription factor 30	4.76153	3.74877	4.33657	0.420956	0.692547	1.29968
Zm00001d018973	Aux/IAA-transcription factor 32	57.2967	22.5511	28.4991	19.3243	2.29656	4.32534
Zm00001d009532	Aux/IAA-transcription factor 36	7.11501	12.5594	18.9512	5.39795	7.17079	6.46929
Zm00001d010411	Aux/IAA-transcription factor 38	83.7775	67.3707	21.0573	14.8124	5.69341	7.30564
Zm00001d025989	Aux/IAA-transcription factor 43	3.35674	1.44702	6.4697	3.02696	1.55629	1.8617
Zm00001d026480	Aux/IAA-transcription factor 44	0.539263	0.250968	1.21702	0.848821	3.87099	1.03979
Zm00001d039513	Aux/IAA-transcription factor 7	7.68761	14.7806	12.1757	2.90127	5.52232	5.19684
Zm00001d039624	Aux/IAA-transcription factor 8	286.333	185.588	155.505	95.3945	16.0518	28.3701
Zm00001d033976	Aux/IAA-transcription factor4	324.732	299.817	146.865	278.278	183.209	161.769
Zm00001d034463	Aux/IAA-transcription factor5	1.82295	1.01387	1.64338	2.64509	3.88041	3.89466
Zm00001d051471	B3 domain-containing transcription factor NGA2	1.86326	1.36587	1.41595	0.0772107	0.061629	0.121975
Zm00001d033957	bHLH-transcription factor 103	0.978906	1.07446	1.5856	3.26744	1.51882	1.50094
Zm00001d031441	bHLH-transcription factor 112	0.645546	1.17841	3.57838	0.824202	1.25471	2.49639
Zm00001d024522	bHLH-transcription factor 116	2.88379	0.0464823	1.72142	1.67042	1.52113	0.170599
Zm00001d024783	bHLH-transcription factor 117	6.42872	9.60687	17.3762	9.24699	8.27417	5.13637
Zm00001d037528	bHLH-transcription factor 123	32.9586	74.6664	38.544	37.303	20.7761	22.8052
Zm00001d037749	bHLH-transcription factor 124	0.0123973	0.125126	1.4566	0	0	0
Zm00001d045212	bHLH-transcription factor 125	5.12557	4.18719	8.18368	5.82501	9.76591	11.0878
Zm00001d014814	bHLH-transcription factor 127	10.468	1.27785	3.68787	4.80942	4.05715	4.96543
Zm00001d042482	bHLH-transcription factor 132	13.7961	11.8591	35.7303	6.57094	11.8811	4.95809
Zm00001d031781	bHLH-transcription factor 135	0.0637083	0.229045	1.84985	0	0	0
Zm00001d033848	bHLH-transcription factor 137	4.32532	2.42626	2.23181	0.617855	0.695256	1.27669
Zm00001d049158	bHLH-transcription factor 141	1.85209	3.25041	2.33751	0.495484	1.13357	1.21903
Zm00001d036807	bHLH-transcription factor 142	5.83969	4.9735	5.90093	2.89884	4.58017	2.18763
Zm00001d004095	bHLH-transcription factor 144	4.51632	0.906703	0.389791	1.18318	0.0702807	0.1907
Zm00001d020932	bHLH-transcription factor 146	0.950741	1.05804	3.0595	2.01792	3.47044	3.39548
Zm00001d002288	bHLH-transcription factor 148	0.386026	0.130895	0.216501	25.9679	12.5109	15.1378
Zm00001d016873	bHLH-transcription factor 152	4.31096	5.41936	5.90137	6.04151	3.46147	4.23166
Zm00001d052254	bHLH-transcription factor 155	8.73908	11.9484	31.1927	9.70017	6.66466	6.18992
Zm00001d017908	bHLH-transcription factor 156	35.6492	38.727	32.5907	40.7553	96.3691	49.1427
Zm00001d013073	bHLH-transcription factor 159	1.07107	1.6392	3.7754	1.57282	2.3506	2.68555
Zm00001d018119	bHLH-transcription factor 161	36.9536	24.6451	24.9565	8.10072	20.2585	6.03415
Zm00001d049870	bHLH-transcription factor 165	0.240584	0.98417	3.41633	1.93639	4.30188	3.1198
Zm00001d003677	bHLH-transcription factor 167	0.895319	0.661348	2.26835	5.36332	8.13895	7.78651
Zm00001d042263	bHLH-transcription factor 175	6.45207	4.87395	36.0778	17.4604	30.3483	38.2779
Zm00001d048229	bHLH-transcription factor 21	1.13318	1.61576	2.64554	8.34102	7.47163	6.6977
Zm00001d033870	bHLH-transcription factor 27	1.43403	1.43143	0.917867	4.48044	2.70391	2.83958
Zm00001d017778	bHLH-transcription factor 29	5.12814	9.68934	14.9913	2.24099	5.08137	4.00272
Zm00001d028297	bHLH-transcription factor 3	0.289575	1.52085	2.09314	0.799504	0.754072	1.09968
Zm00001d052192	bHLH-transcription factor 36	8.29106	5.43789	9.11413	0.752448	1.52857	0.86177
Zm00001d018967	bHLH-transcription factor 39	15.9185	19.5894	24.2068	38.8607	25.7372	28.5081
Zm00001d050394	bHLH-transcription factor 40	0.0964883	0.0566917	1.01026	1.01892	2.20824	3.04888
Zm00001d007311	bHLH-transcription factor 41	0.451914	1.56015	3.66811	6.07821	7.07594	10.903
Zm00001d032213	bHLH-transcription factor 42	0.0705977	0.0566617	0.806007	0.562051	1.43291	1.54606
Zm00001d034298	bHLH-transcription factor 47	2.73273	2.30239	1.25618	1.66457	0.480854	0.606418
Zm00001d037098	bHLH-transcription factor 5	4.86513	3.26238	4.45025	4.65825	6.79201	5.70242
Zm00001d012067	bHLH-transcription factor 55	17.522	40.6825	45.6774	38.0726	34.2332	37.496
Zm00001d043706	bHLH-transcription factor 57	5.79344	2.13109	4.43409	0.83009	1.73941	0.518738
Zm00001d040536	bHLH-transcription factor 68	1.3444	1.34857	1.63526	2.38145	4.00488	2.26521
Zm00001d052728	bHLH-transcription factor 8	3.53097	2.8568	2.13532	5.52606	1.49322	1.44613
Zm00001d006578	bHLH-transcription factor 80	1.35386	2.49595	6.10293	13.1146	7.03078	8.42615
Zm00001d020826	bHLH-transcription factor 86	4.85826	1.17347	2.82833	1.93658	1.86692	2.73455
Zm00001d021748	bHLH-transcription factor 90	7.79928	3.63388	5.03634	13.3364	11.6289	9.51093
Zm00001d044272	bHLH-transcription factor 94	0.157073	2.16541	2.70643	14.0468	11.7729	14.769
Zm00001d007382	bHLH-transcription factor 96	0.638966	0.408822	1.65688	1.31704	1.78385	1.42688
Zm00001d002669	bZIP transcription factor	2.16741	1.46879	1.39172	0.998212	0.58157	0.536947
Zm00001d006286	bZIP transcription factor	9.53738	7.54185	6.01082	15.4428	11.42	13.6049
Zm00001d047967	bZIP transcription factor 16	9.67522	9.52684	7.55204	0.0339137	0.046795	0.103168
Zm00001d038223	bzip transcription factor-like	3.71041	2.48762	0.334547	12.6664	2.01352	4.03115
Zm00001d044940	bZIP-transcription factor 100	8.20576	3.32206	12.5274	11.0111	14.9631	15.9503
Zm00001d024160	bZIP-transcription factor 107	1.57068	1.22941	1.40861	0.358821	0.31046	0.197391
Zm00001d030995	bZIP-transcription factor 111	6.26088	6.88292	19.5119	1.56505	3.65098	2.638
Zm00001d026398	bZIP-transcription factor 113	0.158352	0.243888	1.1094	1.29359	2.33823	2.01603
Zm00001d027461	bZIP-transcription factor 114	12.4444	16.1546	20.8107	5.69843	10.9589	15.3076
Zm00001d039383	bZIP-transcription factor 117	0.610088	0.71182	0.87919	2.1475	4.02048	3.0555
Zm00001d053442	bZIP-transcription factor 120	10.0717	6.50749	5.39989	1.05392	2.57369	1.6499
Zm00001d008734	bZIP-transcription factor 122	17.4988	12.1724	10.5609	29.6608	25.4494	27.255
Zm00001d005884	bZIP-transcription factor 123	4.42606	4.48442	3.15703	19.4006	13.0485	14.0639
Zm00001d036392	bZIP-transcription factor 15	0.143059	0.122622	1.33772	1.20733	2.51958	3.73526
Zm00001d046937	bZIP-transcription factor 17	1.29966	0.751098	5.41386	2.71429	3.25015	1.76075
Zm00001d012719	bZIP-transcription factor 20	22.4064	12.8247	5.90125	2.02581	2.6617	2.07482
Zm00001d010658	bZIP-transcription factor 25	5.50951	7.59532	3.61583	0.477019	2.83533	1.14547
Zm00001d034571	bZIP-transcription factor 29	1.40253	2.48109	4.12996	1.18044	1.34676	1.10421
Zm00001d024041	bZIP-transcription factor 37	26.4829	20.001	11.1557	13.5039	6.76564	6.89409
Zm00001d034447	bZIP-transcription factor 41	6.69908	6.0641	5.20524	0.071148	0.030011	0.016169
Zm00001d030577	bZIP-transcription factor 45	3.43792	0.848808	20.6724	0.447297	2.68092	0.261738
Zm00001d043420	bZIP-transcription factor 53	31.5776	11.0699	13.9918	25.1859	36.8424	35.148
Zm00001d043153	bZIP-transcription factor 56	0.370756	0.648142	0.838126	2.62487	1.78678	2.26518
Zm00001d039658	bZIP-transcription factor 6	14.4406	12.5772	16.4421	27.4544	16.9123	38.4832
Zm00001d015153	bZIP-transcription factor 60	37.8485	22.035	34.2147	239.537	101.766	88.5801
Zm00001d020938	bZIP-transcription factor 7	0.943434	0.290792	3.34818	1.02002	2.28373	2.45663
Zm00001d020823	bZIP-transcription factor 74	6.09951	10.4473	7.10611	1.09867	0.114195	0.104377
Zm00001d029711	bZIP-transcription factor 78	3.49814	1.30049	0.862931	1.00219	2.36159	1.59756
Zm00001d005962	bZIP-transcription factor 82	3.56708	2.39928	1.25878	0.0323873	0	0.0294503
Zm00001d053988	bZIP-transcription factor 84	38.912	24.6918	35.138	57.6725	8.4208	9.36012
Zm00001d025589	bZIP-transcription factor 88	0.0273817	0.036034	0.0456177	12.7144	8.96731	6.94795
Zm00001d016154	bZIP-transcription factor 89	16.3269	12.7989	8.48391	10.6584	22.4926	14.4843
Zm00001d020025	bZIP-transcription factor 9	15.5686	0.926237	1.93927	2.82862	3.64888	2.16796
Zm00001d022550	bZIP-transcription factor 92	0.240131	0.65071	1.87951	0.675703	0.67163	1.32307
Zm00001d046564	bZIP-transcription factor 93	1.57862	3.02947	7.83998	3.33794	7.19398	4.22239
Zm00001d053975	BZR-transcription factor 5	8.79464	10.1301	7.78141	34.732	13.0203	15.4849
Zm00001d006677	BZR-transcription factor 7	26.5269	20.4473	28.7521	16.3705	10.6263	8.64517
Zm00001d003162	C2C2-CO-like-transcription factor 11	1.51229	0.517552	1.48971	0.361049	0.317704	0.238515
Zm00001d046925	C2C2-CO-like-transcription factor 13	38.6129	38.9407	70.5084	16.5592	29.076	11.2596
Zm00001d017885	C2C2-CO-like-transcription factor 5	0.263626	0.395807	1.46011	0.138695	0.458747	0.385549
Zm00001d045804	C2C2-CO-like-transcription factor 6	0.549814	0.87352	1.49765	0.451047	1.6487	0.852335
Zm00001d051684	C2C2-CO-like-transcription factor 9	1.31358	0.805242	2.23405	0.848361	2.59361	2.11401
Zm00001d022525	C2C2-Dof-transcription factor 1	10.7188	11.6176	16.0885	7.07073	13.8645	10.5991
Zm00001d021591	C2C2-Dof-transcription factor 14	4.24988	2.1074	4.38521	0.0520217	0.0927887	0.143877
Zm00001d020837	C2C2-Dof-transcription factor 16	10.0258	11.1978	9.94115	23.657	20.518	16.17
Zm00001d042736	C2C2-Dof-transcription factor 19	2.62999	1.2482	3.07515	0.76217	0.942539	0.16864
Zm00001d038281	C2C2-Dof-transcription factor 20	18.1962	18.0828	11.9522	10.7657	7.65237	5.75327
Zm00001d027846	C2C2-Dof-transcription factor 21	8.4236	9.39301	16.9162	9.73804	7.62522	6.31085
Zm00001d017788	C2C2-Dof-transcription factor 29	0.00845633	0	0.0382387	2.22348	1.25288	1.17305
Zm00001d006463	C2C2-Dof-transcription factor 34	0.432628	1.7911	2.96363	0.167566	1.22944	1.10313
Zm00001d029512	C2C2-Dof-transcription factor 36	0.441157	0.521715	2.92113	2.84996	2.79351	5.03705
Zm00001d043402	C2C2-Dof-transcription factor 37	1.08977	2.72833	0.124626	2.61108	1.06708	1.00754
Zm00001d032999	C2C2-Dof-transcription factor 40	10.5419	12.3128	20.4384	23.2856	17.6997	18.0461
Zm00001d017900	C2C2-Dof-transcription factor 42	7.61593	6.89449	3.17825	22.1653	22.9223	16.337
Zm00001d037605	C2C2-GATA-transcription factor 12	0.120091	0.438782	0.972856	2.3358	3.252	3.2096
Zm00001d012757	C2C2-GATA-transcription factor 13	6.95061	5.5799	2.28967	9.92545	5.22571	6.32479
Zm00001d029896	C2C2-GATA-transcription factor 16	17.4666	9.62243	8.41357	9.80317	20.3228	8.6423
Zm00001d011771	C2C2-GATA-transcription factor 17	0.297993	0.152808	0.663572	1.00391	0.885508	1.09958
Zm00001d018421	C2C2-GATA-transcription factor 24	37.21	50.1618	84.9784	49.0811	58.7421	48.1374
Zm00001d040775	C2C2-GATA-transcription factor 27	5.79826	7.15898	10.6829	1.93792	2.23932	2.6651
Zm00001d047081	C2C2-GATA-transcription factor 28	41.1823	26.4762	30.7542	28.7033	42.9094	20.374
Zm00001d033508	C2C2-YABBY-transcription factor 12	3.55199	1.83728	2.82693	0.774044	0.215527	0.281285
Zm00001d041277	C2C2-YABBY-transcription factor 5	294.284	378.777	558.131	370.821	671.527	724.481
Zm00001d047976	C2H2-transcription factor 22	0.508388	0.825713	0.650187	7.37272	4.35677	5.1747
Zm00001d028361	C2H2-transcription factor 225	0.323388	0.898759	3.66704	0.594101	0.605557	0.504562
Zm00001d023558	C2H2-transcription factor 235	6.25679	4.62908	5.66688	15.7846	13.0803	10.775
Zm00001d024703	C3H-transcription factor 324	16.6172	14.1563	16.498	11.6604	11.2861	11.3789
Zm00001d034710	C3H-transcription factor 330	20.884	19.4427	11.9485	28.8487	13.0926	15.9821
Zm00001d037769	C3H-transcription factor 339	186.814	138.884	60.1669	170.689	114.889	93.6635
Zm00001d020954	C3H-transcription factor 340	195.972	124.232	21.4351	212.207	21.4936	45.4776
Zm00001d029010	C3H-transcription factor 345	16.1207	8.78429	3.92757	2.90876	1.34083	1.81545
Zm00001d008812	C3H-transcription factor 347	49.4253	34.2449	28.4531	28.0359	18.9379	12.9773
Zm00001d044667	C3H-transcription factor 348	16.8074	13.9598	11.9494	9.5158	6.8217	6.78385
Zm00001d012049	C3H-transcription factor 349	11.7177	12.0556	11.5223	23.3766	15.4159	16.537
Zm00001d052385	C3H-transcription factor 350	3.18119	1.6874	0.904474	4.0505	3.83863	4.3012
Zm00001d047539	C3H-transcription factor 36	9.86499	6.16538	2.64874	2.6385	1.03411	1.17571
Zm00001d038772	C3H transcription factor253	1.04485	1.05238	5.83796	2.11309	2.88112	9.37952
Zm00001d021516	CAMTA-transcription factor 2	15.8613	11.533	8.51473	6.55084	6.27189	4.77005
Zm00001d025235	CAMTA-transcription factor 5	8.30129	9.33616	5.58321	5.0028	4.1273	6.01354
Zm00001d045772	CCAAT-DR1-transcription factor 12	0.429339	0.145254	1.0903	1.52149	1.29977	1.29972
Zm00001d006813	CCAAT-DR1-transcription factor 6	0.0587503	0.0128267	0.012474	1.66834	3.47743	2.92369
Zm00001d012445	CCAAT-DR1-transcription factor 8	0.05051	0.156919	0.177739	2.15851	0.477534	1.25165
Zm00001d013501	CCAAT-HAP2-transcription factor 21	3.22965	2.0374	0.240037	7.08852	3.93044	3.67182
Zm00001d018255	CCAAT-HAP2-transcription factor 213	29.0109	12.7727	9.66168	10.6219	11.114	8.87772
Zm00001d007882	CCAAT-HAP2-transcription factor 214	0.706302	1.1077	11.7223	2.55675	1.69458	0.849611
Zm00001d026305	CCAAT-HAP2-transcription factor 27	4.13199	5.57518	4.07579	3.56471	2.14228	3.16622
Zm00001d022109	CCAAT-HAP2-transcription factor 28	4.87178	3.80309	3.00332	9.22198	4.70858	7.0332
Zm00001d022099	CCAAT-HAP3-transcription factor 34	0.301696	0.297211	1.4062	3.237	2.23981	3.76637
Zm00001d038557	CCAAT-HAP5-transcription factor 510	23.61	17.5237	21.8898	22.0401	13.7249	9.18378
Zm00001d018930	CPP-transcription factor 1	0.205552	0.177114	0.0960853	4.35918	4.5303	4.04435
Zm00001d043378	CPP-transcription factor 11	3.4671	3.85141	3.97575	2.10831	1.12441	1.68782
Zm00001d041444	CPP-transcription factor 13	9.74268	7.9782	8.76878	2.27047	1.53678	1.3658
Zm00001d038660	CPP-transcription factor 4	9.54011	6.0116	10.8035	14.9954	16.3103	13.1826
Zm00001d052018	DBP-transcription factor 1	6.05092	4.24387	6.61362	0.409355	1.98101	1.19793
Zm00001d013845	E2F transcription factor-like E2FE	1.75747	2.33818	4.5748	53.8382	29.994	36.2644
Zm00001d003755	E2F-DP-transcription factor 217	0.416609	0.00668433	0.00784633	2.57996	2.08541	1.57535
Zm00001d033566	E2F-DP-transcription factor 23	30.6048	26.312	13.3707	0	0	0
Zm00001d016907	E2F-DP-transcription factor 28	97.4422	87.2704	39.074	0.36914	0.124285	0.13158
Zm00001d031445	EIL-transcription factor 3	5.61762	5.56032	4.77847	2.425	4.02727	3.98915
Zm00001d026563	Ethylene-responsive transcription factor 7	4.2941	3.13545	5.28935	36.8805	44.9927	26.5463
Zm00001d001907	Ethylene-responsive transcription factor 7	9.19794	5.81383	7.86777	17.8335	15.8276	8.23794
Zm00001d044950	Ethylene-responsive transcription factor ERF014	1.22936	2.71211	3.07999	0.0410377	0.118714	0.101065
Zm00001d026182	Ethylene-responsive transcription factor ERF035	29.5351	52.8308	49.474	151.911	97.5244	105.954
Zm00001d045386	Ethylene-responsive transcription factor RAP2-2	1.20658	0.110803	0.153268	7.6222	5.67652	4.57527
Zm00001d046501	Ethylene-responsive transcription factor WIN1	5.01101	6.01964	0.97762	2.94905	4.96751	2.96233
Zm00001d016535	Ethylene-responsive transcription factor-like protein	1.24568	1.46149	7.13961	2.77058	5.49314	5.58453
Zm00001d028472	FAR1-like-transcription factor 1	0.165803	0.259533	1.16907	0.555614	1.00094	0.961003
Zm00001d027462	FHA-transcription factor 1	2.29714	2.29886	2.56944	3.7871	5.23886	4.06
Zm00001d049225	FHA-transcription factor 10	14.5238	16.8754	17.7823	7.13737	6.63621	6.27811
Zm00001d017726	G2-like-transcription factor 11	17.0235	4.24414	2.55332	4.24574	1.61057	1.57467
Zm00001d001936	G2-like-transcription factor 16	0.0132337	0	0.221115	0.501493	1.19693	0.956483
Zm00001d015226	G2-like-transcription factor 18	5.34903	7.25259	10.6517	0.099898	0.198239	0.119905
Zm00001d007962	G2-like-transcription factor 27	10.9537	14.5191	6.15106	8.54992	8.21185	6.64377
Zm00001d034160	G2-like-transcription factor 44	58.3477	53.5445	34.0677	88.1148	87.1177	79.1788
Zm00001d050404	G2-like-transcription factor 49	3.95405	1.0035	1.19017	0.574489	0.0601403	0.276474
Zm00001d013202	G2-like-transcription factor 8	58.0329	69.4882	28.1799	43.1618	54.0706	48.3702
Zm00001d030891	G2-like-transcription factor 9	10.4179	7.34417	6.11408	8.03638	4.48331	3.14696
Zm00001d035224	GeBP-transcription factor 1	0.0137893	0.011675	0	1.78997	2.46855	2.10325
Zm00001d035234	GeBP-transcription factor 15	0.729564	1.30062	1.79132	17.6446	21.052	18.2267
Zm00001d028074	GNAT-transcription factor 2	6.04816	5.5317	3.74982	12.2679	5.24516	4.92758
Zm00001d052680	GNAT-transcription factor 20	25.0177	21.6748	19.1354	12.6726	6.12272	12.0154
Zm00001d037529	GNAT-transcription factor 28	0.678584	0.882834	1.81597	2.90231	4.45269	3.47052
Zm00001d038054	GNAT-transcription factor 29	6.18164	5.74833	3.19635	1.43984	1.5019	1.27419
Zm00001d032548	GNAT-transcription factor 3	19.3237	14.5793	14.187	27.0427	12.061	15.8794
Zm00001d018677	GNAT-transcription factor 31	0.25837	0.75197	1.6345	1.11568	0.811844	0.772765
Zm00001d048286	GNAT-transcription factor 37	15.1714	13.2361	9.36402	2.44939	2.06414	3.00486
Zm00001d048407	GNAT-transcription factor 38	8.20078	5.29594	4.4691	16.602	17.8695	12.818
Zm00001d032556	GNAT-transcription factor 4	31.2049	27.872	25.8222	25.4749	12.8518	13.5285
Zm00001d034143	GNAT-transcription factor 6	2.88926	1.64987	2.82302	1.81177	0.884532	0.809874
Zm00001d034419	GNAT-transcription factor 9	0.388006	1.59856	10.6708	9.83861	16.9953	16.3229
Zm00001d021973	GRAS-transcription factor 19	0.351635	0.0498413	1.47462	0.592497	0.315462	0.186653
Zm00001d002718	GRAS-transcription factor 31	25.403	11.4791	10.2539	16.0327	18.5996	14.6579
Zm00001d045589	GRAS-transcription factor 32	13.1627	13.8179	13.5498	34.8646	20.9985	19.4168
Zm00001d029855	GRAS-transcription factor 33	7.56274	5.02876	14.0245	6.11638	5.2793	5.47083
Zm00001d005029	GRAS-transcription factor 37	2.27257	2.08473	3.65609	6.49352	2.46082	2.64934
Zm00001d021946	GRAS-transcription factor 38	2.34656	6.69843	4.43454	0.202336	0.330987	0.275628
Zm00001d017129	GRAS-transcription factor 39	14.3771	11.5291	13.2285	34.2565	22.3751	22.3559
Zm00001d042127	GRAS-transcription factor 4	9.80721	9.22609	8.77323	5.07375	2.38971	3.28714
Zm00001d048199	GRAS-transcription factor 45	29.4894	21.5009	15.5191	19.3693	9.30181	12.2767
Zm00001d044065	GRAS-transcription factor 46	22.5145	23.6916	29.4333	5.45393	4.99107	5.20825
Zm00001d002573	GRAS-transcription factor 52	25.862	23.5962	39.4632	20.0234	25.2786	18.768
Zm00001d021826	GRAS-transcription factor 54	51.061	34.9492	23.0618	32.4935	15.5588	18.5061
Zm00001d028603	GRAS-transcription factor 67	10.4221	6.99606	3.54024	9.64446	6.42469	9.37899
Zm00001d047266	GRAS-transcription factor 74	0	0	0	0.996394	2.16409	1.63112
Zm00001d006701	GRAS-transcription factor 75	16.1777	16.4281	26.5938	16.7615	14.2172	10.2418
Zm00001d051461	GRAS-transcription factor 76	3.89269	2.36385	4.0329	0.750643	0.495102	0.302166
Zm00001d051387	GRAS-transcription factor 80	4.22058	3.72183	4.12502	6.2458	10.4307	6.05662
Zm00001d033876	GRF-transcription factor 1	7.7629	6.34126	2.89765	14.7504	10.2912	8.8245
Zm00001d052112	GRF-transcription factor 10	3.59729	1.9036	3.52189	1.49744	6.21222	2.38606
Zm00001d000238	GRF-transcription factor 12	3.28453	6.36707	5.49021	3.66691	2.62398	1.91702
Zm00001d013346	GRF-transcription factor 14	0.348664	0.45019	0.172682	3.36717	1.92136	2.73154
Zm00001d021362	GRF-transcription factor 3	24.4954	23.509	15.938	14.785	11.2911	10.8814
Zm00001d026240	GRF-transcription factor 5	25.0285	21.5971	10.432	24.3478	11.7434	14.5622
Zm00001d021433	HMG-transcription factor 13	41.8026	42.7443	10.5777	11.9005	24.9386	20.2255
Zm00001d006306	HMG-transcription factor 3	3.36982	1.34614	0.855587	3.93148	6.11335	4.0328
Zm00001d029736	Homeobox-transcription factor 100	0.583869	0.381837	1.56702	0.399099	0.160515	0.146055
Zm00001d027852	Homeobox-transcription factor 102	59.7411	46.9134	24.8378	31.6092	37.5617	22.3298
Zm00001d020670	Homeobox-transcription factor 11	10.6187	9.2708	8.20888	17.7427	7.48728	7.72382
Zm00001d033404	Homeobox-transcription factor 110	19.6632	47.1616	29.8821	75.1925	76.6291	78.1316
Zm00001d051749	Homeobox-transcription factor 115	0.173309	0.275592	0.677541	26.0325	13.9298	15.4462
Zm00001d048227	Homeobox-transcription factor 12	1.59134	3.88305	3.97456	0.08327	0.179424	0.192585
Zm00001d020804	Homeobox-transcription factor 120	182.872	124.454	80.8156	146.139	98.3783	102.523
Zm00001d030191	Homeobox-transcription factor 121	0.803586	0.0643557	0.813658	3.5422	0.113223	0.336913
Zm00001d006195	Homeobox-transcription factor 126	0.137999	0.155508	0.262699	0.673797	1.58772	0.584584
Zm00001d021268	Homeobox-transcription factor 128	127.656	102.952	81.5429	60.7542	76.941	70.151
Zm00001d031745	Homeobox-transcription factor 129	5.83508	5.67394	6.81538	1.30315	2.5137	0.611099
Zm00001d021934	Homeobox-transcription factor 13	0.644544	2.57568	21.6815	0.47719	1.54371	0.323279
Zm00001d000247	Homeobox-transcription factor 17	7.66736	8.12965	14.4941	6.90177	7.65929	4.09613
Zm00001d024701	Homeobox-transcription factor 18	2.86417	2.3866	4.14215	3.0182	1.95629	1.37564
Zm00001d048471	Homeobox-transcription factor 20	0.154601	0.759995	3.43373	4.15565	2.54636	5.47877
Zm00001d046223	Homeobox-transcription factor 21	3.40027	3.61392	1.63838	0.049446	0.0389273	0.00537133
Zm00001d048312	Homeobox-transcription factor 22	46.1478	37.3143	31.0459	20.0212	16.2391	14.4692
Zm00001d041489	Homeobox-transcription factor 25	3.46206	1.16686	1.14096	2.20238	3.0807	2.37524
Zm00001d015671	Homeobox-transcription factor 27	22.1923	24.7095	35.0349	0.656516	1.52217	0.806473
Zm00001d027435	Homeobox-transcription factor 30	11.3674	13.8212	29.4925	7.58141	7.86583	6.64207
Zm00001d033898	Homeobox-transcription factor 36	13.4747	20.9657	38.8691	37.6413	48.8692	30.7403
Zm00001d045400	Homeobox-transcription factor 4	4.93516	2.3063	3.56451	0.202076	0.365876	0.31097
Zm00001d042228	Homeobox-transcription factor 40	0.091527	0.0936977	0.0711363	106.555	51.3295	56.6233
Zm00001d017422	Homeobox-transcription factor 41	7.47877	3.4339	4.3436	11.4376	44.0138	17.9692
Zm00001d028304	Homeobox-transcription factor 45	17.236	7.96307	4.36305	7.2864	2.22535	2.82453
Zm00001d033005	Homeobox-transcription factor 49	17.4958	8.09014	0.711921	0.816926	0.144668	0.0173367
Zm00001d027991	Homeobox-transcription factor 5	2.02957	2.25717	3.97258	2.38552	6.76144	3.55376
Zm00001d008869	Homeobox-transcription factor 52	3.31001	1.66053	1.29633	0.309658	0.561831	0.382386
Zm00001d002754	Homeobox-transcription factor 53	1.68887	0.0935793	0.193766	0.0320153	0.0115893	0
Zm00001d005951	Homeobox-transcription factor 54	80.9911	76.2203	48.1274	35.5675	40.751	33.4315
Zm00001d027802	Homeobox-transcription factor 64	58.7211	52.3502	80.5409	0.978939	1.37325	0.747048
Zm00001d050310	Homeobox-transcription factor 7	54.9862	50.1645	30.4354	28.9794	22.4392	21.4165
Zm00001d025964	Homeobox-transcription factor 70	3.16557	2.79949	3.12922	0.535808	3.26406	2.44381
Zm00001d040611	Homeobox-transcription factor 74	1.45064	0.170873	0.794844	1.62195	0.147961	0.739031
Zm00001d002234	Homeobox-transcription factor 75	2.4127	4.01508	6.11471	9.36683	7.92949	5.87289
Zm00001d045398	Homeobox-transcription factor 77	50.2291	33.885	51.8032	33.6394	15.8164	21.592
Zm00001d029934	Homeobox-transcription factor 78	25.8267	17.9151	16.8359	28.2606	4.15393	5.61678
Zm00001d014201	Homeobox-transcription factor 98	1.554	1.64296	7.46248	0.0513757	0.273963	0.346594
Zm00001d045968	Putative homeodomain-like transcription factor superfamily protein	0.271977	0.387129	3.54577	1.88804	1.82949	3.43797
Zm00001d026593	Putative homeodomain-like transcription factor superfamily protein	5.87087	5.92297	6.63514	11.8963	15.4758	10.6727
Zm00001d051180	Putative homeodomain-like transcription factor superfamily protein	3.03548	1.53507	3.84705	4.25022	5.58975	5.7457
Zm00001d012516	WUSCHEL-related homeobox transcription factor 13b	2.03881	3.29447	2.11322	6.24367	7.38357	7.25818
Zm00001d021263	HSF-transcription factor 10	60.6712	34.1131	11.6866	96.9809	33.6077	36.3033
Zm00001d038746	HSF-transcription factor 15	0.0416077	0.0109497	0.0570153	1.04506	0.609031	0.534104
Zm00001d010812	HSF-transcription factor 16	0	0.269464	1.54364	0	0.753755	0
Zm00001d033987	HSF-transcription factor 17	1.69446	0	0	1.03333	0	0.0704207
Zm00001d016255	HSF-transcription factor 18	0.308448	0.427367	1.10259	1.05705	5.25006	1.85163
Zm00001d026094	HSF-transcription factor 20	18.136	11.0643	1.98643	12.1244	4.72381	5.55025
Zm00001d020714	HSF-transcription factor 21	7.91524	10.7482	33.1595	13.3031	30.3111	18.9402
Zm00001d032923	HSF-transcription factor 24	31.2424	15.4352	5.7795	31.0341	8.97785	10.2643
Zm00001d018941	HSF-transcription factor 4	10.0048	4.78346	2.5833	3.86202	1.68059	2.05392
Zm00001d031736	HSF-transcription factor 8	5.05989	2.22867	0.440148	0	0	0
Zm00001d017700	JUMONJI-transcription factor 15	3.96006	3.47465	6.09064	5.18893	11.7469	7.7836
Zm00001d014422	JUMONJI-transcription factor 16	14.6419	6.32417	7.57308	6.53751	7.79602	7.92902
Zm00001d048404	JUMONJI-transcription factor 20	2.10676	1.83354	2.79388	5.07943	4.05988	3.89354
Zm00001d033158	JUMONJI-transcription factor 22	1.78032	2.62749	1.10211	1.70908	0.835169	2.49498
Zm00001d051965	JUMONJI-transcription factor 4	4.45938	3.73739	6.58047	2.1516	3.65498	2.42796
Zm00001d020367	JUMONJI-transcription factor 5	3.47489	4.57043	3.93282	6.9255	4.14221	5.19738
Zm00001d051959	JUMONJI-transcription factor 6	1.97808	1.44084	1.99454	2.10693	0.673881	1.4198
Zm00001d047384	Putative jumonji-like transcription factor family protein	0.104632	2.19849	1.26747	0.128471	0.0466183	0.037993
Zm00001d006739	LBD-transcription factor 14	27.7217	56.1257	10.5032	14.2851	19.2677	13.9248
Zm00001d052317	LBD-transcription factor 25	1.14123	0.992038	2.08876	0.179449	0.170041	0.319493
Zm00001d013732	LBD-transcription factor 27	1.75332	1.68568	2.21887	8.53159	3.39009	3.60935
Zm00001d028413	LBD-transcription factor 3	113.648	66.5908	51.8417	42.0619	42.3011	38.1784
Zm00001d038717	LBD-transcription factor 33	69.0043	67.8481	33.6029	111.286	124.747	109.566
Zm00001d010751	LBD-transcription factor 38	128.765	112.656	42.7226	161.324	121.151	148.33
Zm00001d028721	LBD-transcription factor 4	1.808	4.66324	4.52457	0.202279	0.450985	0.391786
Zm00001d047921	LBD-transcription factor 42	40.4187	26.4458	25.9703	10.6007	10.6064	8.77505
Zm00001d023316	LBD-transcription factor 44	11.8658	9.69741	7.72947	1.21101	1.14619	0.957377
Zm00001d029506	LBD-transcription factor 5	35.8289	48.6562	18.5679	19.9773	22.6358	30.6973
Zm00001d035304	LIM-transcription factor 10	32.8314	47.5264	76.3056	22.4369	26.6618	50.2811
Zm00001d037252	LIM-transcription factor 12	5.95139	9.61933	3.67937	14.3987	23.1794	19.5303
Zm00001d047837	LIM-transcription factor 13	1.15505	1.74962	3.41843	5.45715	3.50376	3.131
Zm00001d028567	LIM-transcription factor 2	1.01474	0.445876	0.48941	0.160649	0.026485	0.101688
Zm00001d030953	LIM-transcription factor 4	18.4297	20.8263	40.5171	17.4489	34.6195	28.2736
Zm00001d033297	LIM-transcription factor 5	0.882342	2.06079	8.60147	1.73591	4.72549	3.35943
Zm00001d041725	LIM-transcription factor 7	2.62207	6.17069	11.9807	18.1954	9.44452	12.8435
Zm00001d042591	MADS-transcription factor 41	2.97103	0.550423	12.5961	2.17261	0.716423	1.0589
Zm00001d039913	MADS-transcription factor 54	0.223122	0.466238	1.0246	2.13536	1.94195	2.82554
Zm00001d018142	MADS-transcription factor 73	2.08083	1.42353	4.48357	17.5671	24.1553	25.1904
Zm00001d006236	MYB31 transcription factor31	2.32768	2.00743	3.51624	0.889218	1.24383	1.00038
Zm00001d039492	myb-like transcription factor family protein	6.564	6.687	2.44466	1.96861	1.4985	1.69397
Zm00001d038288	MYB-related-transcription factor 13	0.153945	0.409142	5.00814	0.848032	1.96134	1.58075
Zm00001d002545	MYB-related-transcription factor 20	4.04928	2.12559	4.48877	0.304847	1.92733	0.981447
Zm00001d008808	MYB-related-transcription factor 24	3.29236	4.48314	18.9892	1.25438	2.15612	1.0483
Zm00001d038270	MYB-related-transcription factor 3	6.24478	6.93776	7.91058	9.39736	20.8909	16.4048
Zm00001d029963	MYB-related-transcription factor 32	33.6327	30.5236	18.4297	40.432	39.8433	47.6288
Zm00001d011297	MYB-related-transcription factor 35	0.590455	0.871506	0.061064	2.47623	0.762588	2.66807
Zm00001d042756	MYB-related-transcription factor 37	2.64551	2.83347	3.7193	0.875412	1.42107	0.987916
Zm00001d017642	MYB-related-transcription factor 52	2.12436	1.18892	2.56333	4.9686	6.50761	3.50958
Zm00001d051480	MYB-related-transcription factor 58	0.16033	0.152592	1.67564	16.1185	16.3782	14.5385
Zm00001d045581	MYB-related-transcription factor 69	22.0944	25.5916	32.1951	59.2075	64.0196	79.3807
Zm00001d016000	MYB-related-transcription factor 74	8.53484	7.86904	7.11051	16.6871	10.2771	12.6209
Zm00001d040464	MYB-related-transcription factor 76	3.50104	5.54432	4.00807	2.68281	1.03551	1.88447
Zm00001d044194	MYB-related-transcription factor 97	0.867205	0.396669	0.698103	2.61338	3.91591	4.3179
Zm00001d037334	MYB-transcription factor 106	2.34994	3.17969	10.0438	0.944481	0.772303	2.83003
Zm00001d022628	MYB-transcription factor 11	0.910278	1.07325	2.2857	1.00923	0.792045	0.926596
Zm00001d041580	MYB-transcription factor 118	0.088712	0.164181	1.58681	0.170034	0.259761	0.200317
Zm00001d032694	MYB-transcription factor 121	0.103468	0.0416487	0.362306	1.80063	0.363121	0.663358
Zm00001d032206	MYB-transcription factor 125	1.13898	0.177173	0.312397	1.1494	0.752098	0.559261
Zm00001d016952	MYB-transcription factor 126	0.765989	2.13287	1.59156	0.259112	0.249153	0.129622
Zm00001d041935	MYB-transcription factor 127	2.62747	1.88025	25.3111	19.9189	20.7303	27.8597
Zm00001d040527	MYB-transcription factor 128	4.27008	4.48302	4.59212	7.27037	8.41713	9.99924
Zm00001d013801	MYB-transcription factor 129	0.107633	0.083205	0.58029	1.47949	1.47854	1.35612
Zm00001d039496	MYB-transcription factor 131	4.14828	1.37287	0.716027	1.02202	0.249755	0.124902
Zm00001d025864	MYB-transcription factor 132	0.969663	2.98667	7.27383	0.659379	1.51401	1.49963
Zm00001d005300	MYB-transcription factor 139	4.27753	6.46478	15.0473	3.57895	9.14511	5.17395
Zm00001d021537	MYB-transcription factor 14	0.0197883	0.0669113	0.405864	0.270189	0.724465	1.72138
Zm00001d024784	MYB-transcription factor 149	1.52175	1.81151	2.04361	1.01406	5.54455	3.73493
Zm00001d042910	MYB-transcription factor 15	4.9923	4.80606	3.90982	15.389	9.69927	12.0884
Zm00001d036768	MYB-transcription factor 158	47.21	73.5907	43.7424	33.5528	21.6361	15.1896
Zm00001d020408	MYB-transcription factor 159	35.0483	17.4945	19.6495	0.0215793	0	0
Zm00001d020457	MYB-transcription factor 162	6.19354	4.50017	5.87241	13.1286	6.51281	3.83097
Zm00001d051267	MYB-transcription factor 166	1.11802	3.27901	4.63658	3.01396	6.67287	2.57169
Zm00001d035605	MYB-transcription factor 21	2.06968	1.49994	4.73146	0.702885	0.368435	0.534966
Zm00001d008528	MYB-transcription factor 22	0	3.44315	10.0625	24.2687	28.7321	25.565
Zm00001d022259	MYB-transcription factor 23	0.955989	3.66776	17.8589	2.92333	4.69907	3.84128
Zm00001d010201	MYB-transcription factor 25	3.45698	6.28101	4.83834	14.7346	3.63932	3.45545
Zm00001d017383	MYB-transcription factor 26	6.3539	21.7453	36.2838	54.4554	44.6	43.3659
Zm00001d050400	MYB-transcription factor 28	2.65484	1.28493	0.790337	1.43992	0.398801	0.17845
Zm00001d042665	MYB-transcription factor 32	1.31499	3.22547	7.14776	4.10414	7.18997	5.08222
Zm00001d032179	MYB-transcription factor 33	0.680445	1.44343	3.50531	0	0.015729	0
Zm00001d005760	MYB-transcription factor 35	9.98909	8.64067	13.7662	66.004	45.5355	41.0311
Zm00001d040426	MYB-transcription factor 43	0	0	0.0213317	3.7955	1.20743	1.49759
Zm00001d043687	MYB-transcription factor 47	3.8517	0.093691	0.963169	1.12769	0.817636	0.958128
Zm00001d003412	MYB-transcription factor 49	18.3685	6.50616	3.13453	7.47777	2.86853	1.30843
Zm00001d015614	MYB-transcription factor 50	85.6129	93.7208	81.9239	124.344	152.926	60.0635
Zm00001d047182	MYB-transcription factor 52	8.87147	14.5115	19.0653	15.8838	13.9292	5.43151
Zm00001d002843	MYB-transcription factor 54	1.04661	2.46587	5.99398	0.0284443	0.0548747	0.596829
Zm00001d030678	MYB-transcription factor 56	7.23233	13.565	11.7159	64.447	23.4534	47.7949
Zm00001d036551	MYB-transcription factor 59	4.85449	4.6998	4.85921	0.500941	0.263419	0.418777
Zm00001d004744	MYB-transcription factor 64	3.96051	6.8969	16.5144	3.9775	6.22923	2.24533
Zm00001d053060	MYB-transcription factor 67	1.87264	2.36441	6.42142	1.34847	0.829771	0.595012
Zm00001d023282	MYB-transcription factor 69	18.3215	16.993	17.289	36.3879	28.1496	30.4888
Zm00001d022227	MYB-transcription factor 70	9.34241	13.5349	29.396	3.2134	5.04465	2.97523
Zm00001d003064	MYB-transcription factor 72	23.1146	39.5296	42.7519	15.5387	14.4417	10.548
Zm00001d033265	MYB-transcription factor 73	0.225725	0.027728	0.540735	0.506391	1.16224	0.718436
Zm00001d012544	MYB-transcription factor 74	1.4141	1.20324	2.48901	5.79918	3.21073	4.19228
Zm00001d032194	MYB-transcription factor 78	3.25135	3.10222	1.46159	1.60925	1.23407	0.6559
Zm00001d012337	MYB-transcription factor 79	1.24597	2.2191	2.54142	15.5403	8.42113	9.66581
Zm00001d034467	MYB-transcription factor 80	0.113725	0.119305	0.303425	6.86663	3.35304	3.62679
Zm00001d039893	MYB-transcription factor 81	12.4856	10.7024	7.37145	16.4617	20.2672	15.1173
Zm00001d048623	MYB-transcription factor 88	0.789501	2.94638	3.58088	0.212342	0.0901373	0.281278
Zm00001d038878	MYB-transcription factor 99	3.53124	5.47279	15.0437	5.96906	9.91754	3.5367
Zm00001d011555	NAC-transcription factor 1	1.92975	0.77103	1.02524	3.77618	3.73957	4.14061
Zm00001d018435	NAC-transcription factor 104	38.6977	38.2602	49.7133	12.4874	12.111	11.859
Zm00001d041472	NAC-transcription factor 108	0.823119	2.5375	4.79645	0.67949	1.61682	0.915999
Zm00001d042609	NAC-transcription factor 109	63.8345	127.283	207.244	58.9723	102.985	48.5701
Zm00001d028995	NAC-transcription factor 11	70.2204	41.2051	29.9811	22.3686	23.7165	17.5651
Zm00001d024268	NAC-transcription factor 110	2.02969	2.36674	1.2947	0.967415	0.697629	0.688533
Zm00001d014405	NAC-transcription factor 113	13.3353	3.78765	1.79606	12.6923	8.56781	9.93382
Zm00001d035266	NAC-transcription factor 119	0.0783737	0.13593	7.00864	0.750117	2.14733	2.34641
Zm00001d022424	NAC-transcription factor 122	1.24838	3.95736	10.7025	1.73509	2.0137	2.20247
Zm00001d005028	NAC-transcription factor 126	0.556763	0.395784	0.7501	0.871574	1.53661	1.99289
Zm00001d008403	NAC-transcription factor 130	9.66842	8.24146	72.5408	29.3375	67.4461	79.8264
Zm00001d021818	NAC-transcription factor 132	26.7769	33.5971	25.2417	41.6597	64.3916	63.4332
Zm00001d038221	NAC-transcription factor 20	27.0223	79.5004	29.5338	4.18869	5.64964	4.76532
Zm00001d012527	NAC-transcription factor 23	0.522865	0.992317	2.84758	0.664657	4.38666	1.55253
Zm00001d023294	NAC-transcription factor 25	0.239818	1.87965	11.971	0.434332	1.53207	0.534899
Zm00001d016950	NAC-transcription factor 30	0.377362	3.34239	13.8949	2.68702	12.5844	7.58611
Zm00001d003414	NAC-transcription factor 32	33.5617	22.1769	17.4961	13.8545	26.4381	21.4858
Zm00001d003052	NAC-transcription factor 36	38.5241	22.7521	18.2588	17.751	14.7695	15.135
Zm00001d019207	NAC-transcription factor 4	5.92972	6.45054	26.9257	2.23629	6.94773	2.06938
Zm00001d050893	NAC-transcription factor 40	28.9861	26.6853	34.789	65.3331	53.3395	57.8557
Zm00001d028999	NAC-transcription factor 44	9.14519	12.9917	36.6903	5.64488	17.2015	10.1687
Zm00001d048044	NAC-transcription factor 45	1.02559	0.825459	1.56359	0.324091	0.462557	0.14383
Zm00001d031655	NAC-transcription factor 48	111.739	114.254	55.0411	36.5058	17.3641	25.8764
Zm00001d005208	NAC-transcription factor 5	2.70915	1.74494	5.50326	2.99254	5.48204	2.63075
Zm00001d051956	NAC-transcription factor 51	8.35926	4.77076	10.7922	1.73801	9.13048	3.81511
Zm00001d048493	NAC-transcription factor 57	0.119093	0.221787	1.04126	1.12722	2.47449	1.66804
Zm00001d013003	NAC-transcription factor 60	3.30049	2.56261	4.83639	0.844695	1.04436	0.18733
Zm00001d021069	NAC-transcription factor 63	0.107801	0.254987	1.36625	0.0934713	0.700095	0.466842
Zm00001d040318	NAC-transcription factor 66	7.99622	9.63544	9.74957	3.70367	9.18693	5.24903
Zm00001d023669	NAC-transcription factor 67	14.464	13.775	34.1435	32.2504	58.437	31.1477
Zm00001d013151	NAC-transcription factor 74	1.4925	1.74189	2.56023	0.0430327	0.108714	0.011681
Zm00001d027395	NAC-transcription factor 78	0.65392	0.390972	0.478469	2.64407	0.964697	1.42
Zm00001d042246	NAC-transcription factor 80	1.09885	0.664509	1.04401	0.072055	0.11552	0.0438613
Zm00001d043921	NAC-transcription factor 82	9.1332	4.12864	3.85778	4.34589	5.37417	4.91423
Zm00001d045463	NAC-transcription factor 86	0.348175	0.883753	4.61284	0.0627807	0.109263	0.0861453
Zm00001d039004	NAC-transcription factor 87	0	0.0113977	0.545783	0.568085	1.78774	4.04858
Zm00001d039266	NLP-transcription factor 6	2.61977	2.27892	1.2659	5.17971	3.63558	4.1699
Zm00001d025757	NLP-transcription factor 9	8.02092	7.75411	9.87614	6.32279	5.74271	4.83976
Zm00001d027453	OVATE-transcription factor 1	0.839526	1.57925	0.541848	10.3695	7.23901	7.98096
Zm00001d004881	OVATE-transcription factor 10	16.9396	7.76561	5.054	7.72373	3.41875	3.84882
Zm00001d004882	OVATE-transcription factor 11	3.93814	1.49222	1.3559	1.33977	0.181631	0.331156
Zm00001d007168	OVATE-transcription factor 12	6.98266	3.815	3.45092	0.304248	0.0895453	0.214705
Zm00001d043470	OVATE-transcription factor 17	0.912153	0.00817033	1.35588	0.0455237	0.0876383	0.308679
Zm00001d027739	OVATE-transcription factor 2	24.8182	17.1039	17.7394	0.306206	0.658162	0.756244
Zm00001d052605	OVATE-transcription factor 21	20.5917	15.2863	10.5831	19.0443	11.3327	8.64073
Zm00001d017606	OVATE-transcription factor 23	66.7351	89.1192	56.1558	29.9415	42.7114	33.0304
Zm00001d000458	OVATE-transcription factor 3	0.295108	0.215556	1.3122	0.363923	0.36121	0.281917
Zm00001d022446	OVATE-transcription factor 31	6.67986	0.570603	0.11413	0.180831	0.160659	0.245724
Zm00001d008785	OVATE-transcription factor 32	10.6302	7.29156	13.6994	6.7271	4.25327	3.12565
Zm00001d023455	OVATE-transcription factor 38	8.51561	9.7114	10.444	32.7059	25.9858	22.8386
Zm00001d023456	OVATE-transcription factor 39	18.3813	12.2829	5.83423	10.1159	7.89891	5.23492
Zm00001d026663	OVATE-transcription factor 43	0.827936	0.789687	1.68872	0.630121	0.107666	0.249605
Zm00001d002594	OVATE-transcription factor 7	37.8268	25.337	24.7777	85.61	59.447	49.7792
Zm00001d013416	PHD-transcription factor 11	17.4145	16.6611	12.8058	20.0675	8.83965	12.3818
Zm00001d019039	PHD-transcription factor 3	46.3683	36.2276	18.6175	45.4402	19.6676	27.1909
Zm00001d050330	PHD-transcription factor 33	31.7038	25.2747	16.3424	34.6805	14.7043	25.5452
Zm00001d039579	PHD-transcription factor 34	0.971471	1.11465	0.373965	0.115707	0.101074	0.066758
Zm00001d053697	PHD-transcription factor 39	2.52119	2.25961	2.82618	3.53857	4.4039	3.7613
Zm00001d046958	PLATZ transcription factor family protein	3.56245	8.10199	1.76854	1.40805	2.57377	0.897129
Zm00001d017682	PLATZ-transcription factor 11	0.480093	0.350018	4.29499	0.533385	0.793778	0.387381
Zm00001d047025	PLATZ-transcription factor 13	0.904902	0.633438	2.37585	1.96534	2.12234	1.77594
Zm00001d030032	PLATZ-transcription factor 3	4.61456	14.4853	16.9838	9.52173	17.632	12.6706
Zm00001d002489	PLATZ-transcription factor 5	165.711	116.181	25.857	81.9983	35.1799	31.9149
Zm00001d051511	PLATZ-transcription factor 7	5.81546	4.99104	6.32171	1.69407	1.20035	0.326083
Zm00001d006451	SBP-transcription factor 13	7.76071	8.29421	6.20923	0.867641	0.959811	0.698232
Zm00001d012015	SBP-transcription factor 18	0.849664	0.362895	1.10121	0.896517	0.663796	0.269084
Zm00001d042319	SBP-transcription factor 22	6.27863	5.71629	7.94294	4.48878	3.05345	1.73099
Zm00001d040571	SBP-transcription factor 24	4.15446	6.04662	19.2331	9.05654	19.3241	15.3956
Zm00001d014698	SBP-transcription factor 25	6.21855	11.5116	15.431	10.5927	14.0118	11.5507
Zm00001d015233	SBP-transcription factor 27	4.39519	6.23936	10.951	5.88561	10.945	5.7742
Zm00001d021573	SBP-transcription factor 29	41.706	41.8585	39.6615	89.7352	46.187	60.4498
Zm00001d049165	SBP-transcription factor 3	5.69478	5.9675	2.39728	9.95396	4.23113	4.28876
Zm00001d019793	SBP-transcription factor 4	0.0394557	0.0297347	0.086119	2.6102	1.25177	4.79601
Zm00001d006091	SBP-transcription factor 5	3.12658	2.53314	3.08234	1.75232	0.911447	0.983093
Zm00001d008176	SBP-transcription factor 9	22.9951	20.9737	42.3449	10.5747	19.0814	15.2144
Zm00001d023565	TCP-transcription factor 12	1.50416	0	1.44505	7.39238	4.51399	3.95594
Zm00001d025896	TCP-transcription factor 14	6.76193	4.24777	3.51415	0.243346	0.497651	0.092786
Zm00001d050389	TCP-transcription factor 15	7.29023	3.50318	5.12353	0.849783	0.677633	0.47586
Zm00001d053020	TCP-transcription factor 2	9.68969	7.24336	2.98096	3.64224	1.93219	1.53057
Zm00001d011985	TCP-transcription factor 20	10.071	12.6179	12.3794	4.40585	5.22956	4.18434
Zm00001d008919	TCP-transcription factor 24	0.0108987	0	0.268878	1.76568	0.259461	0.513397
Zm00001d051216	TCP-transcription factor 25	7.68545	4.67687	1.28788	2.47314	1.04802	0.95495
Zm00001d039371	TCP-transcription factor 33	10.1839	11.4584	5.56182	3.92694	8.33931	6.86774
Zm00001d022256	TCP-transcription factor 38	1.26643	4.10052	2.08895	12.8676	7.82089	3.89868
Zm00001d018530	TCP-transcription factor 4	12.5354	10.2661	4.36611	7.08026	2.52773	3.94021
Zm00001d007868	TCP-transcription factor 43	1.26047	1.76638	0.735822	3.92976	4.22474	2.74421
Zm00001d034353	TCP-transcription factor 5	0.533733	0.663204	0.235849	1.22163	1.13669	1.45393
Zm00001d044836	TCP-transcription factor 9	17.0524	21.47	9.90056	18.5314	9.35044	9.76893
Zm00001d053178	Trihelix transcription factor	0.440596	3.03254	2.2088	1.59755	2.45168	2.38607
Zm00001d016604	Trihelix transcription factor ASR3	9.29863	11.243	19.5695	19.0955	18.8453	19.5766
Zm00001d032453	Trihelix transcription factor GT-2	51.3737	23.4391	44.7021	28.9889	35.1194	25.1576
Zm00001d002801	Trihelix-transcription factor 12	74.8524	47.316	31.8043	44.7923	46.7702	32.2549
Zm00001d017420	Trihelix-transcription factor 20	3.99847	2.51832	3.74145	9.18971	13.2896	10.9532
Zm00001d054080	Trihelix-transcription factor 21	20.9161	12.0569	5.6036	23.3995	12.1905	10.8067
Zm00001d014938	Trihelix-transcription factor 22	34.3648	19.4564	15.9064	14.5655	9.09105	10.4962
Zm00001d000045	Trihelix-transcription factor 28	18.3875	18.134	8.14508	26.989	15.3476	19.3566
Zm00001d047589	Trihelix-transcription factor 29	0.346161	0.30311	0.375849	2.03495	1.42328	1.20943
Zm00001d035457	Trihelix-transcription factor 5	0.052646	0.014501	1.10531	0.435564	1.52227	0.920685
Zm00001d038310	TUB-transcription factor 10	13.8373	9.51043	9.44629	19.688	11.0049	8.82251
Zm00001d029165	TUB-transcription factor 11	8.6609	11.2999	12.4651	22.7098	20.1949	20.6296
Zm00001d015485	TUB-transcription factor 8	1.4941	1.66202	3.06364	0.103002	0.150037	0.501132
Zm00001d017773	TUB-transcription factor 9	10.6938	8.17042	8.43654	14.8604	13.8139	16.7921
Zm00001d005016	WRI1 transcription factor1	7.80734	3.34924	15.8917	8.36083	34.6526	22.9559
Zm00001d052405	WRI1 transcription factor2	0.469199	0.450745	5.37893	1.16099	5.79255	8.17394
Zm00001d023616	Probable WRKY transcription factor 30	47.6015	26.0352	11.1447	39.5062	36.0333	23.1194
Zm00001d034888	WRKY-transcription factor 10	2.49973	5.6585	3.57095	0.166454	0.113061	0.199432
Zm00001d043474	WRKY-transcription factor 103	15.5596	25.6604	53.1291	26.3569	22.5492	22.7493
Zm00001d033965	WRKY-transcription factor 107	5.19722	5.54715	11.3257	5.66666	8.11276	5.24724
Zm00001d007329	WRKY-transcription factor 108	0.482083	0.51503	8.54278	0	0.115852	0.00711367
Zm00001d051550	WRKY-transcription factor 11	1.65526	2.44301	2.37695	0	0	0.00618233
Zm00001d012746	WRKY-transcription factor 111	5.03486	8.9932	13.0007	21.2162	20.5782	22.6794
Zm00001d013307	WRKY-transcription factor 113	0.821354	2.22056	4.03893	5.52353	11.5028	10.6598
Zm00001d037607	WRKY-transcription factor 125	0.859898	0.995052	6.79721	0	0.249509	0.018042
Zm00001d037054	WRKY-transcription factor 13	0	0	0	1.68951	0.489405	0.63028
Zm00001d026252	WRKY-transcription factor 14	5.89919	7.35544	11.3678	14.949	18.849	10.9097
Zm00001d023615	WRKY-transcription factor 15	34.7354	22.0318	4.7135	30.7076	26.8319	13.4888
Zm00001d052357	WRKY-transcription factor 16	7.77182	11.4698	17.7634	7.03795	15.9302	13.8855
Zm00001d016052	WRKY-transcription factor 2	1.42853	1.3105	1.43508	0.544685	0.734477	0.26192
Zm00001d011413	WRKY-transcription factor 28	0.241716	0.172767	1.8003	2.03237	1.27232	1.73636
Zm00001d043569	WRKY-transcription factor 29	1.94069	8.60362	14.2897	14.735	14.4223	9.11819
Zm00001d030969	WRKY-transcription factor 3	1.95557	1.54205	2.69059	5.05075	5.06811	4.55324
Zm00001d034073	WRKY-transcription factor 30	15.5129	20.9992	18.3534	25.7927	38.5251	36.2128
Zm00001d028962	WRKY-transcription factor 32	16.9568	16.4611	38.8915	8.40723	25.1302	10.8105
Zm00001d009939	WRKY-transcription factor 34	4.86514	9.1239	16.8202	0.104136	4.94648	0.17442
Zm00001d012508	WRKY-transcription factor 35	0	0	0	3.67776	1.36085	1.45781
Zm00001d020136	WRKY-transcription factor 37	0.768846	3.48435	2.59054	2.8076	2.48925	2.9493
Zm00001d043062	WRKY-transcription factor 40	1.14063	0.54576	0.261711	1.50231	0.564661	0.347853
Zm00001d011527	WRKY-transcription factor 42	18.4328	24.2007	46.8733	27.7081	29.5796	25.7719
Zm00001d010617	WRKY-transcription factor 44	10.8046	12.5394	4.14822	4.02428	4.25064	3.66814
Zm00001d015515	WRKY-transcription factor 48	6.47047	8.14181	47.0233	3.68329	12.0172	2.50099
Zm00001d008578	WRKY-transcription factor 49	0.910798	1.67686	3.38813	0	0.434331	0
Zm00001d039044	WRKY-transcription factor 51	2.10191	1.46123	3.57212	0.028734	0.233935	0.245833
Zm00001d020881	WRKY-transcription factor 52	3.09306	1.8467	4.52509	2.00147	5.04179	5.25565
Zm00001d020492	WRKY-transcription factor 53	4.08294	2.35063	1.54243	0.779639	0.379511	0.182579
Zm00001d039532	WRKY-transcription factor 56	0.091169	0.0125363	0.304064	1.80391	0.528033	0.256735
Zm00001d038451	WRKY-transcription factor 57	0.83288	0.784195	3.47182	0.556954	1.12126	0.668334
Zm00001d025669	WRKY-transcription factor 59	2.43552	0.868151	0.157449	4.9018	3.77793	2.55028
Zm00001d035323	WRKY-transcription factor 62	2.54268	4.43754	8.6091	5.92245	5.54193	3.97725
Zm00001d023332	WRKY-transcription factor 63	2.52475	1.61196	0.257358	1.29211	1.08743	0.668591
Zm00001d047574	WRKY-transcription factor 65	6.80071	8.43214	5.81094	3.08769	4.96205	3.17262
Zm00001d024376	WRKY-transcription factor 67	4.11089	4.94638	7.5805	3.87069	2.83929	1.22507
Zm00001d044010	WRKY-transcription factor 74	1.63123	1.67099	1.18049	0	0	0
Zm00001d029564	WRKY-transcription factor 75	3.93568	3.3922	2.84932	0.328638	0.538081	0.173938
Zm00001d016457	WRKY-transcription factor 78	0.0849583	0.0811817	0.7199	1.40745	1.78158	0.908888
Zm00001d020137	WRKY-transcription factor 79	39.8837	30.7445	10.008	13.6644	5.72831	6.26007
Zm00001d043060	WRKY-transcription factor 81	1.7071	1.55081	1.20526	1.05197	0.655623	0.228511
Zm00001d018656	WRKY-transcription factor 85	1.20869	0.408365	0.446848	1.69289	0.567596	0.270067
Zm00001d010616	WRKY-transcription factor 89	51.3513	34.1971	10.8458	6.83296	6.47276	5.44819
Zm00001d012505	WRKY-transcription factor 90	8.96248	8.43743	6.56989	0.359867	0.414467	0.272204
Zm00001d039245	WRKY-transcription factor 93	0.916846	2.03807	7.50624	0.765679	2.04019	0.850668
Zm00001d050195	WRKY-transcription factor 94	0.63573	0.444876	1.46798	0.298358	0.986771	0.233676
Zm00001d023289	ZF-HD-transcription factor 14	0.109538	0.222141	0.351414	1.80094	4.0677	4.20178
Zm00001d044662	ZF-HD-transcription factor 9	102.008	310.834	677.201	150.911	345.699	272.362
Zm00001d048268	ZIM-transcription factor 14	5.00169	3.04318	5.88539	0.560748	0.877979	0.64714
Zm00001d005726	ZIM-transcription factor 15	79.6108	61.6959	122.026	39.7659	43.9583	33.9604
Zm00001d013331	ZIM-transcription factor 2	1.6979	2.69049	5.46521	0.558914	0.949571	0.823762
Zm00001d036494	ZIM-transcription factor 20	43.3883	44.6648	32.8527	16.3274	18.8415	13.7991
Zm00001d033048	ZIM-transcription factor 21	0.47636	0.722401	9.18539	3.00615	2.9919	4.31774
Zm00001d028313	ZIM-transcription factor 22	14.0644	14.4039	19.3658	2.76256	8.05371	2.90443
Zm00001d022139	ZIM-transcription factor 23	28.8059	40.613	57.6389	60.7032	80.6155	65.8295
Zm00001d027900	ZIM-transcription factor 27	4.3999	7.459	24.8899	15.8783	27.1813	30.3719
Zm00001d014249	ZIM-transcription factor 29	0.314524	0.681839	9.46617	3.12842	6.2923	7.10823
Zm00001d026477	ZIM-transcription factor 34	85.1534	93.4542	92.0988	10.2863	20.2367	21.577
Zm00001d050365	ZIM-transcription factor 35	16.6978	24.9074	47.2835	38.592	38.0493	40.8553
Zm00001d035382	ZIM-transcription factor 9	0.247871	0.213305	0.247094	1.20141	1.09342	1.06325
Zm00001d000165	Bromodomain transcription factor	1.95265	1.48392	1.10207	0.122899	1.86163	0.136174
Zm00001d051371	Cys2/His2 zinc-finger transcription factor	0.444768	0.302483	3.14076	1.29717	1.58174	2.09432
Zm00001d035503	General transcription factor 2-related zinc finger protein	20.251	10.0959	3.66296	11.2038	9.20512	7.92327
Zm00001d049377	General transcription factor 2-related zinc finger protein	6.10542	3.79066	2.75368	0.016052	0	0.009515
Zm00001d043536	Heat stress transcription factor C-1	4.21874	5.54519	11.4894	1.50452	1.18554	1.20635
Zm00001d021968	HRT transcription factor	3.88853	7.21951	2.19655	3.15509	3.18885	5.25919
Zm00001d012993	IWS1/SPN1-transcription factor 2	6.99164	5.49195	3.6358	12.8016	10.3554	9.42872
Zm00001d048843	math-btb9	6.23936	6.20558	9.19554	0.070691	0	0
Zm00001d027874	nuclear transcription factor y subunit a1	0.67913	0.497729	2.33978	6.37039	6.14047	12.5436
Zm00001d009160	sequence-specific DNA binding transcription factors	36.1926	17.5354	6.85538	45.7805	26.2173	56.4505
Zm00001d052054	sequence-specific DNA binding transcription factors	14.7008	12.8908	13.1809	1.08526	0.312129	0.607523

## Sheet: Table S3 
Table S3. Primer sequence information for verification of transcriptome data
Gene	Gene Annotation	Primer-F	Primer-R
Zm00001d042886	ABA(PP2C)	ttgtctgagcttgacgtgct	acgacgaccacgctaacatt
Zm00001d024783	ABA(auxin response factor)	ccctctgatgtcagtgcctg	tgaagttcaagacgccctcc
Zm00001d005059	MAPK(CaM4)	ctggtgagtgttggctgcta	acagctcgtagcagtgcatt
Zm00001d047220	MAPK(SnRK2)	aggcggcttcaaatctgtga	gtccacagcaacgccaattt
Zm00001d045042	Sucrose synthase	gagcccttcaatgcctcctt	agcaagtggagtgtgtcgag
Zm00001d028199	β-glucosidase	cgtttggcgtgccttgtaaa	gtttgcggccaactttagca
Zm00001d021929	Dimethylallyltranstransferase	taatggggatgctgtcgacg	ctgccttctcctcgtcgaag
Zm00001d019629	Dimethylallyltranstransferase	tgactgaagtagggcgagga	caacttcaacacatgcgcca
